# Supplementary material for: Endophytic Bacterial and Fungal Communities of Spruce Picea jezoensis in the Russian Far East
Source: Plants (Basel). 2025 Aug 14;14(16):2534. doi: 10.3390/plants14162534 (PMC12389394; doi:10.3390/plants14162534)
Supplement: Supplementary file 1 [file plants-14-02534-s001.zip]

Archive with 1 entries (1 files):
- plants-3741345-supplementary.xlsx
