# Supplementary material for: Endophytic Bacterial and Fungal Communities of Spruce Picea jezoensis in the Russian Far East
Source: Plants (Basel). 2025 Aug 14;14(16):2534. doi: 10.3390/plants14162534 (PMC12389394; doi:10.3390/plants14162534)
Supplement: Supplementary file 1 [file plants-14-02534-s001.zip › plants-3741345-supplementary.xlsx]

## Sheet: Table S1
Table S1. 16S data samples used in analysis
Sample	SRA	BioProject	Location	Longitude	Latitude	Location (short name)	Plant	Organ material	Year	Season	Species
S_Pj_1	SRR32057061	PRJNA1210692	selo Ivanovka, Mikhaylovskiy rayon, Primorye Territory	43.8715338387169	132.79473502372	Primorsky Krai	Pj_1	Needles	2023	Winter	P. jezoensis
S_Pj_2	SRR32057060	PRJNA1210692	selo Ivanovka, Mikhaylovskiy rayon, Primorye Territory	43.8715338387169	132.79473502372	Primorsky Krai	Pj_1	Needles	2023	Winter	P. jezoensis
S_Pj_3	SRR32057049	PRJNA1210692	selo Ivanovka, Mikhaylovskiy rayon, Primorye Territory	43.8715338387169	132.79473502372	Primorsky Krai	Pj_1	Branch	2023	Winter	P. jezoensis
S_Pj_4	SRR32057030	PRJNA1210692	selo Ivanovka, Mikhaylovskiy rayon, Primorye Territory	43.8715338387169	132.79473502372	Primorsky Krai	Pj_1	Branch	2023	Winter	P. jezoensis
S_Pj_5	SRR32057043	PRJNA1210692	selo Ivanovka, Mikhaylovskiy rayon, Primorye Territory	43.8715338387169	132.79473502372	Primorsky Krai	Pj_1	Fresh wood	2023	Winter	P. jezoensis
S_Pj_6	SRR32057000	PRJNA1210692	selo Ivanovka, Mikhaylovskiy rayon, Primorye Territory	43.8715338387169	132.79473502372	Primorsky Krai	Pj_1	Fresh wood	2023	Winter	P. jezoensis
S_Pj_7	SRR32056997	PRJNA1210692	selo Ivanovka, Mikhaylovskiy rayon, Primorye Territory	43.8715338387169	132.79473502372	Primorsky Krai	Pj_2	Needles	2023	Winter	P. jezoensis
S_Pj_8	SRR32057026	PRJNA1210692	selo Ivanovka, Mikhaylovskiy rayon, Primorye Territory	43.8715338387169	132.79473502372	Primorsky Krai	Pj_2	Needles	2023	Winter	P. jezoensis
S_Pj_9	SRR32057023	PRJNA1210692	selo Ivanovka, Mikhaylovskiy rayon, Primorye Territory	43.8715338387169	132.79473502372	Primorsky Krai	Pj_2	Branch	2023	Winter	P. jezoensis
S_Pj_10	SRR32057022	PRJNA1210692	selo Ivanovka, Mikhaylovskiy rayon, Primorye Territory	43.8715338387169	132.79473502372	Primorsky Krai	Pj_2	Branch	2023	Winter	P. jezoensis
S_Pj_11	SRR32057059	PRJNA1210692	selo Ivanovka, Mikhaylovskiy rayon, Primorye Territory	43.8715338387169	132.79473502372	Primorsky Krai	Pj_2	Fresh wood	2023	Winter	P. jezoensis
S_Pj_12	SRR32057058	PRJNA1210692	selo Ivanovka, Mikhaylovskiy rayon, Primorye Territory	43.8715338387169	132.79473502372	Primorsky Krai	Pj_2	Fresh wood	2023	Winter	P. jezoensis
S_Pj_13	SRR32057057	PRJNA1210692	selo Ivanovka, Mikhaylovskiy rayon, Primorye Territory	43.8715338387169	132.79473502372	Primorsky Krai	Pj_1	Fresh wood	2023	Summer	P. jezoensis
S_Pj_14	SRR32057056	PRJNA1210692	selo Ivanovka, Mikhaylovskiy rayon, Primorye Territory	43.8715338387169	132.79473502372	Primorsky Krai	Pj_2	Fresh wood	2023	Summer	P. jezoensis
S_Pj_15	SRR32057055	PRJNA1210692	selo Ivanovka, Mikhaylovskiy rayon, Primorye Territory	43.8715338387169	132.79473502372	Primorsky Krai	Pj_1	Needles	2023	Summer	P. jezoensis
S_Pj_16	SRR32057054	PRJNA1210692	selo Ivanovka, Mikhaylovskiy rayon, Primorye Territory	43.8715338387169	132.79473502372	Primorsky Krai	Pj_1	Needles	2023	Summer	P. jezoensis
S_Pj_17	SRR32057053	PRJNA1210692	selo Ivanovka, Mikhaylovskiy rayon, Primorye Territory	43.8715338387169	132.79473502372	Primorsky Krai	Pj_1	Branch	2023	Summer	P. jezoensis
S_Pj_18	SRR32057052	PRJNA1210692	selo Ivanovka, Mikhaylovskiy rayon, Primorye Territory	43.8715338387169	132.79473502372	Primorsky Krai	Pj_1	Branch	2023	Summer	P. jezoensis
S_Pj_19	SRR32057051	PRJNA1210692	selo Ivanovka, Mikhaylovskiy rayon, Primorye Territory	43.8715338387169	132.79473502372	Primorsky Krai	Pj_1	Fresh wood	2023	Summer	P. jezoensis
S_Pj_20	SRR32057050	PRJNA1210692	selo Ivanovka, Mikhaylovskiy rayon, Primorye Territory	43.8715338387169	132.79473502372	Primorsky Krai	Pj_2	Needles	2023	Summer	P. jezoensis
S_Pj_21	SRR32057048	PRJNA1210692	selo Ivanovka, Mikhaylovskiy rayon, Primorye Territory	43.8715338387169	132.79473502372	Primorsky Krai	Pj_2	Needles	2023	Summer	P. jezoensis
S_Pj_22	SRR32057047	PRJNA1210692	selo Ivanovka, Mikhaylovskiy rayon, Primorye Territory	43.8715338387169	132.79473502372	Primorsky Krai	Pj_2	Branch	2023	Summer	P. jezoensis
S_Pj_23	SRR32057046	PRJNA1210692	selo Ivanovka, Mikhaylovskiy rayon, Primorye Territory	43.8715338387169	132.79473502372	Primorsky Krai	Pj_2	Branch	2023	Summer	P. jezoensis
S_Pj_24	SRR32057037	PRJNA1210692	selo Ivanovka, Mikhaylovskiy rayon, Primorye Territory	43.8715338387169	132.79473502372	Primorsky Krai	Pj_2	Fresh wood	2023	Summer	P. jezoensis

## Sheet: Table S2
Table S2. ITS data samples used in analysis
Sample	SRA	BioProject	Location	Longitude	Latitude	Location (short name)	Plant	Organ material	Year	Season	Species
S_Pj_1	SRR32057015	PRJNA1210692	selo Ivanovka, Mikhaylovskiy rayon, Primorye Territory	43.8715338387169	132.79473502372	Primorsky Krai	Pj_1	Needles	2023	Winter	P. jezoensis
S_Pj_2	SRR32057014	PRJNA1210692	selo Ivanovka, Mikhaylovskiy rayon, Primorye Territory	43.8715338387169	132.79473502372	Primorsky Krai	Pj_1	Needles	2023	Winter	P. jezoensis
S_Pj_3	SRR32057045	PRJNA1210692	selo Ivanovka, Mikhaylovskiy rayon, Primorye Territory	43.8715338387169	132.79473502372	Primorsky Krai	Pj_1	Branch	2023	Winter	P. jezoensis
S_Pj_4	SRR32057044	PRJNA1210692	selo Ivanovka, Mikhaylovskiy rayon, Primorye Territory	43.8715338387169	132.79473502372	Primorsky Krai	Pj_1	Branch	2023	Winter	P. jezoensis
S_Pj_5	SRR32057042	PRJNA1210692	selo Ivanovka, Mikhaylovskiy rayon, Primorye Territory	43.8715338387169	132.79473502372	Primorsky Krai	Pj_1	Fresh wood	2023	Winter	P. jezoensis
S_Pj_6	SRR32057041	PRJNA1210692	selo Ivanovka, Mikhaylovskiy rayon, Primorye Territory	43.8715338387169	132.79473502372	Primorsky Krai	Pj_1	Fresh wood	2023	Winter	P. jezoensis
S_Pj_7	SRR32057040	PRJNA1210692	selo Ivanovka, Mikhaylovskiy rayon, Primorye Territory	43.8715338387169	132.79473502372	Primorsky Krai	Pj_2	Needles	2023	Winter	P. jezoensis
S_Pj_8	SRR32057039	PRJNA1210692	selo Ivanovka, Mikhaylovskiy rayon, Primorye Territory	43.8715338387169	132.79473502372	Primorsky Krai	Pj_2	Needles	2023	Winter	P. jezoensis
S_Pj_9	SRR32057038	PRJNA1210692	selo Ivanovka, Mikhaylovskiy rayon, Primorye Territory	43.8715338387169	132.79473502372	Primorsky Krai	Pj_2	Branch	2023	Winter	P. jezoensis
S_Pj_10	SRR32057005	PRJNA1210692	selo Ivanovka, Mikhaylovskiy rayon, Primorye Territory	43.8715338387169	132.79473502372	Primorsky Krai	Pj_2	Branch	2023	Winter	P. jezoensis
S_Pj_11	SRR32057004	PRJNA1210692	selo Ivanovka, Mikhaylovskiy rayon, Primorye Territory	43.8715338387169	132.79473502372	Primorsky Krai	Pj_2	Fresh wood	2023	Winter	P. jezoensis
S_Pj_12	SRR32057003	PRJNA1210692	selo Ivanovka, Mikhaylovskiy rayon, Primorye Territory	43.8715338387169	132.79473502372	Primorsky Krai	Pj_2	Fresh wood	2023	Winter	P. jezoensis
S_Pj_13	SRR32057002	PRJNA1210692	selo Ivanovka, Mikhaylovskiy rayon, Primorye Territory	43.8715338387169	132.79473502372	Primorsky Krai	Pj_1	Fresh wood	2023	Summer	P. jezoensis
S_Pj_14	SRR32057001	PRJNA1210692	selo Ivanovka, Mikhaylovskiy rayon, Primorye Territory	43.8715338387169	132.79473502372	Primorsky Krai	Pj_2	Fresh wood	2023	Summer	P. jezoensis
S_Pj_15	SRR32056999	PRJNA1210692	selo Ivanovka, Mikhaylovskiy rayon, Primorye Territory	43.8715338387169	132.79473502372	Primorsky Krai	Pj_1	Needles	2023	Summer	P. jezoensis
S_Pj_16	SRR32056998	PRJNA1210692	selo Ivanovka, Mikhaylovskiy rayon, Primorye Territory	43.8715338387169	132.79473502372	Primorsky Krai	Pj_1	Needles	2023	Summer	P. jezoensis
S_Pj_17	SRR32057013	PRJNA1210692	selo Ivanovka, Mikhaylovskiy rayon, Primorye Territory	43.8715338387169	132.79473502372	Primorsky Krai	Pj_1	Branch	2023	Summer	P. jezoensis
S_Pj_18	SRR32057012	PRJNA1210692	selo Ivanovka, Mikhaylovskiy rayon, Primorye Territory	43.8715338387169	132.79473502372	Primorsky Krai	Pj_1	Branch	2023	Summer	P. jezoensis
S_Pj_19	SRR32057011	PRJNA1210692	selo Ivanovka, Mikhaylovskiy rayon, Primorye Territory	43.8715338387169	132.79473502372	Primorsky Krai	Pj_1	Fresh wood	2023	Summer	P. jezoensis
S_Pj_20	SRR32057010	PRJNA1210692	selo Ivanovka, Mikhaylovskiy rayon, Primorye Territory	43.8715338387169	132.79473502372	Primorsky Krai	Pj_2	Needles	2023	Summer	P. jezoensis
S_Pj_21	SRR32057009	PRJNA1210692	selo Ivanovka, Mikhaylovskiy rayon, Primorye Territory	43.8715338387169	132.79473502372	Primorsky Krai	Pj_2	Needles	2023	Summer	P. jezoensis
S_Pj_22	SRR32057008	PRJNA1210692	selo Ivanovka, Mikhaylovskiy rayon, Primorye Territory	43.8715338387169	132.79473502372	Primorsky Krai	Pj_2	Branch	2023	Summer	P. jezoensis
S_Pj_23	SRR32057007	PRJNA1210692	selo Ivanovka, Mikhaylovskiy rayon, Primorye Territory	43.8715338387169	132.79473502372	Primorsky Krai	Pj_2	Branch	2023	Summer	P. jezoensis
S_Pj_24	SRR32057006	PRJNA1210692	selo Ivanovka, Mikhaylovskiy rayon, Primorye Territory	43.8715338387169	132.79473502372	Primorsky Krai	Pj_2	Fresh wood	2023	Summer	P. jezoensis

## Sheet: Table S3
Table S3. PERMANOVA results (16S data)
Groups	measure	F	R2	p.value	p.adjusted	Significance
Needles vs Fresh wood	bray	8.195567	0.3692434	0.001	0.002	**
Needles vs Branch	bray	10.435836	0.4270710	0.001	0.002	**
Fresh wood vs Branch	bray	47.289956	0.7715776	0.002	0.003	**
Tree parts	bray	17.06537	0.6190872	0.001	0.002	**
Winter vs Summer	bray	1.048688	0.0454988	0.31	0.31
Pj_2 vs Pj_1	bray	1.950787	0.0814498	0.088	0.1056

## Sheet: Table S4
Table S4. Bacterial ASVs and their relative abundance in different tree parts, seasons and tree specimens of Picea jezoensis
	Taxonomy							Relative abundance, %
								Tree parts			Season		Tree specimens
DNA sequence	Kingdom	Phylum	Class	Order	Family	Genus	ASV	Needles	Fresh wood	Branch	Summer	Winter	Pj_1	Pj_2
TCCTGTTTGCTCCCCACGCTTTCGCGCCTCAGCGTCAGTATCGGTCCAGTGAGCCGCCTTCGCCACCGGTGTTCTTCCCAATATCTACGAATTTCACCTCTACACTGGGAATTCCACTCACCTCTCCCGAACTCAAGTCTACCAGTATCAAACGCAATTCCCAGGTTGAGCCCGGGGCTTTCACGCCTGACTTGATAAACCGCCTACGCGCCCTTTACGCCCAGTAATTCCGAACAAC	k__Bacteria	__	__	__	__	__	[ASV113] k__Bacteria	0.0614231	0.516419	0.00169268	0.294797	0.0755679	0.243049	0.129242
TCCTGTTTGCTCCCCACGCTTTCGCGCCTCAGCGTCAGTCAAGGACCAGGTTGCCGCCTTCGCCACCGGTGTTCTTCCCAATATCTACGAATTTCACCTCTACACTGGGAATTCCACAACCCTCTTCCAAACTCTAGACAATCCGTATCAAACGCAGCCCCCAGGTTGAGCCCAGGAATTTCACGTCTGACTAAATCGTCCGCCTACGCGCCCTTTACGCCCAGTCATTCCGAGCAAC	k__Bacteria	__	__	__	__	__	[ASV120] k__Bacteria	0.0452591	0.0755735	0.318223	0.274309	0.0191739	0.0848926	0.204357
TCCTGTTTGCTCCCCACGCTTTCGCGCCTCAGCGTCAGTCAAGGACCAGGTTGCCGCCTTCGCCACCGGTGTTCTTCCCAATATCTACGAATTTCACCTCTACACTGGGAATTCCACAACCCTCTTCCAAACTCTAGACATCCCGTATCAAACGCAGCCCCCAGGTTGAGCCCAGGAATTTCACGTCTGACTAAAATGTCCGCCTACGCGCCCTTTACGCCCAGTCATTCCGAGCAAC	k__Bacteria	__	__	__	__	__	[ASV122] k__Bacteria	0.203666	0.0557805	0.42994	0.447318	0.0203018	0.0616344	0.395458
GTTATCCGGATTCACTGGGTTTAAAGGGTGCGTAGGTGGTCTGTTAAGTCAGCGGTGAAAGCCTGGAGCTCAACTCCAGAATTGCCATTGATACTGACGGACTTGAATCAGGTAGAGGTGGATGGAATATTACATGTAGCGGTGAAATGCTTAGATATGTAATAGAACACCGATTGCGAAGGCAGTTCACTATGCCTGCATTGACACTGAGGCACGAAAGCGTGGGGATCAAACAGGA	k__Bacteria	p__Bacteroidota	c__Bacteroidia	o__Chitinophagales	f__37-13	g__37-13	[ASV217] g__37-13	0.916497	0.275304	0.0236975	0	0.827863	0.559361	0.279472
GTTATCCGGATTCACTGGGTTTAAAGGGTGCGTAGGCGGGTAGGTAAGTCAGTGGTGAAATCTCAGAGCTTAACTCTGAAACTGCCATTGATACTATTTATCTTGAATATTGTGGAGGTAAGCGGAATATGTCATGTAGCGGTGAAATGCTTAGATATGACATAGAACACCCATTGCGAAGGCAGCTTACTACGCATATATTGACGCTGAGGCACGAAAGCGTGGGGATCAAACAGGA	k__Bacteria	p__Bacteroidota	c__Bacteroidia	o__Chitinophagales	f__Chitinophagaceae	g__Sediminibacterium	[ASV316] g__Sediminibacterium	1.0846	0.440846	0.0152341	0	1.04329	0.776825	0.28389
GTTATCCGGATTCACTGGGTTTAAAGGGTGCGTAGGCGGGTATGTAAGTCAGTGGTGAAATACCGGAGCTTAACTTCGGAACTGCCATTGATACTATATATCTTGAATATTGTGGAGGTAAGCGGAATATGTCATGTAGCGGTGAAATGCTTAGAGATGACATAGAACACCGATTGCGAAGGCAGCTTGCTACGCAAATATTGACGCTGAGGCACGAAAGCGTGGGGATCAAACAGGA	k__Bacteria	p__Bacteroidota	c__Bacteroidia	o__Chitinophagales	f__Chitinophagaceae	g__Hydrotalea	[ASV318] g__Hydrotalea	1.21553	0.215924	0.00507803	0	0.986894	0.2477	0.731265
GTTATCCGGATTCACTGGGTTTAAAGGGTGCGTAGGCGGGCGTATAAGTCAGTGGTGAAATCCTGGAGCTTAACTCCAGAACTGCCATTGATACTATATGTCTTGAATATGGTGGAGGTAAGCGGAATATGTCATGTAGCGGTGAAATGCATAGATATGACATAGAACACCTATTGCGAAGGCAGCTTACTACGCCTATATTGACGCTGAGGCACGAAAGCGTGGGGATCAAACAGGA	k__Bacteria	p__Bacteroidota	c__Bacteroidia	o__Chitinophagales	f__Chitinophagaceae	g__Asinibacterium	[ASV325] g__Asinibacterium	0.549575	0.104363	0	0.334635	0.117299	0.30352	0.151334
GTTATCCGGATTCACTGGGTTTAAAGGGTGCGTAGGCGGGTATTTAAGTCAGTGGTGAAATCCTAGAGCTTAACTCTAGAACTGCCATTGATACTATTTATCTTGAATATTGTGGAGGTAAGCGGAATATGTCATGTAGCGGTGAAATGCTTAGATATGACATAGAACACCTATTGCGAAGGCAGCTTACTACGCATATATTGACGCTGAGGCACGAAAGCGTGGGGATCAAACAGGA	k__Bacteria	p__Bacteroidota	c__Bacteroidia	o__Chitinophagales	f__Chitinophagaceae	g__Sediminibacterium	[ASV328] g__Sediminibacterium	0.0711215	0.768331	0.0220048	0.244716	0.303399	0.245375	0.301564
GTTGTCCGGATTTATTGGGTTTAAAGGGTGCGTAGGCGGCTCTTTAAGTCTGGGGTGAAAGCCCGCTGCTCAACAGCGGAACTGCCCTGGATACTGGAGAGCTTGAGTACAGACGAGGTTGGCGGAATGGACGGAGTAGCGGTGAAATGCATAGATACCGTCCAGAACCCCGATTGCGAAGGCAGCTGACTAGGCTGTTACTGACGCTGAGGCACGAAAGCGTGGGGAGCGAACAGGA	k__Bacteria	p__Bacteroidota	c__Bacteroidia	o__Cytophagales	f__Hymenobacteraceae	g__Hymenobacter	[ASV434] g__Hymenobacter	0.151941	0	0.270828	0.143415	0.144369	0.29538	0
GTTGTCCGGATTTATTGGGTTTAAAGGGTGCGTAGGCGGCTTTTTAAGTCTGGGGTGAAAGCCCGCTGCTCAACAGCGGAACTGCCCTGGATACTGGAGAGCTTGAGTACAGACGAGGTTGGCGGAATGGACGGAGTAGCGGTGAAATGCATAGATACCGTCCAGAACCCCGATTGCGAAGGCAGCTGACTAGGCTGTTACTGACGCTGAGGCACGAAAGCGTGGGGAGCGAACAGGA	k__Bacteria	p__Bacteroidota	c__Bacteroidia	o__Cytophagales	f__Hymenobacteraceae	g__Hymenobacter	[ASV437] g__Hymenobacter	0.101833	0.0449843	0.854802	0.326667	0.345131	0.0965217	0.563362
GTTGTCCGGATTTATTGGGTTTAAAGGGTGCGTAGGCGGCCTTATAAGTCCGGGGTGAAAGCCCGTTGCTTAACAACGGAACTGCCCTGGATACTGTGAGGCTTGAGTACAGACGAGGTTGGCGGAATGGACCGAGTAGCGGTGAAATGCATAGATACGGTCCAGAACCCCGATTGCGAAGGCAGCTGACTAGGCTGTTACTGACGCTGAGGCACGACAGCGTGGGGAGCGAACAGGA	k__Bacteria	p__Bacteroidota	c__Bacteroidia	o__Cytophagales	f__Hymenobacteraceae	g__Hymenobacter	[ASV468] g__Hymenobacter	0.21983	0.331084	0.280984	0.306179	0.24475	0.140712	0.40319
GTTGTCCGGATTTATTGGGTTTAAAGGGTGCGTAGGCGGCCATTTAAGTCCGGGGTGAAAGCCCGTTGCTCAACAACGGAACTGCCCTGGATACTGAGTGGCTTGAGTACAGACGAGGTTGGCGGAATGGACCGAGTAGCGGTGAAATGCATAGATACGGTCCAGAACCCCGATTGCGAAGGCAGCTGACTAGGCTGTTACTGACGCTGAGGCACGACAGCGTGGGGAGCGAACAGGA	k__Bacteria	p__Bacteroidota	c__Bacteroidia	o__Cytophagales	f__Hymenobacteraceae	g__Hymenobacter	[ASV474] g__Hymenobacter	0.0727379	0	0.595822	0.24813	0.20189	0.0337245	0.406504
GTTGTCCGGATTTATTGGGTTTAAAGGGTGCGTAGGCGGCCGTTTAAGTCTGGGGTGAAAGCCCGTTGCTCAACAACGGAACTGCCCTGGATACTGGATGGCTTGAGTACAGACGAGGTTGGCGGAATGGACCGAGTAGCGGTGAAATGCATAGATACGGTCCAGAACCCCGATTGCGAAGGCAGCTGACTAGGCTGTTACTGACGCTGAGGCACGACAGCGTGGGGAGCGAACAGGA	k__Bacteria	p__Bacteroidota	c__Bacteroidia	o__Cytophagales	f__Hymenobacteraceae	g__Hymenobacter	[ASV478] g__Hymenobacter	0.0662723	0	2.26988	0.759188	0.806433	0	1.5266
GTTGTCCGGATTTATTGGGTTTAAAGGGTGCGTAGGCGGCCTTATAAGTCCGGGGTGAAAGCCCGTTGCTCAACAACGGAACTGCCCTGGATACTGTGAGGCTTGAGTACAGACGAGGTTGGCGGAATGGACCGAGTAGCGGTGAAATGCATAGATACGGTCCAGAACCCCGATTGCGAAGGCAGCTGACTAGGCTGTTACTGACGCTGAGGCACGACAGCGTGGGGAGCGAACAGGA	k__Bacteria	p__Bacteroidota	c__Bacteroidia	o__Cytophagales	f__Hymenobacteraceae	g__Hymenobacter	[ASV481] g__Hymenobacter	0.0711215	0	0.79048	0.324391	0.254901	0	0.564466
GTTGTCCGGATTTATTGGGTTTAAAGGGTGCGTAGGCGGCCGATTAAGTCTGGGGTGAAAGCCCGCTGCTCAACAGCGGAACTGCCCTGGATACTGGTTGGCTTGAGTACAGACGAGGTTGGCGGAATGGACGGAGTAGCGGTGAAATGCATAGATACCGTCCAGAACCCCGATTGCGAAGGCAGCTGACTAGGCTGTTACTGACGCTGAGGCACGAAAGCGTGGGGAGCGAACAGGA	k__Bacteria	p__Bacteroidota	c__Bacteroidia	o__Cytophagales	f__Hymenobacteraceae	g__Hymenobacter	[ASV486] g__Hymenobacter	0	0	0.736315	0.259513	0.233471	0.318638	0.177846
GTTGTCCGGATTTATTGGGTTTAAAGGGTGCGTAGGCGGCCCGTTAAGTCCGGGGTGAAAGCCCGTTGCTCAACAACGGAACTGCCCTGGATACTGGCGGGCTTGAGACTAGTGGAGGTTGGCGGAATGGACCGAGTAGCGGTGAAATGCATAGATACGGTCCAGAACCCCGATTGCGAAGGCAGCTGACTACACTAGGACTGACGCTGAGGCACGACAGCGTGGGGAGCGAACAGGA	k__Bacteria	p__Bacteroidota	c__Bacteroidia	o__Cytophagales	f__Hymenobacteraceae	g__Hymenobacter	[ASV503] g__Hymenobacter	0.0953674	0.0323887	1.48109	0.611221	0.46807	0.501215	0.575513
GTTGTCCGGATTTATTGGGTTTAAAGGGTGCGTAGGCGGCCCGTTAAGTCCGGGGTGAAAGCCCGCTGCTCAACAGCGGAACTGCCCTGGATACTGGCGGGCTTGAGTACAGACGAGGTTGGCGGAATGGACCGAGTAGCGGTGAAATGCATAGATACGGTCCAGAACCCCGATTGCGAAGGCAGCTGACTAGGCTGTTACTGACGCTGAGGCACGACAGCGTGGGGAGCGAACAGGA	k__Bacteria	p__Bacteroidota	c__Bacteroidia	o__Cytophagales	f__Hymenobacteraceae	g__Hymenobacter	[ASV507] g__Hymenobacter	0.0258623	0	0.661837	0.277724	0.183844	0.126757	0.32918
GTTGTCCGGATTTATTGGGTTTAAAGGGTGCGTAGGTGGTCTCTTAAGTCTGGTTTGAAAGCGGGTGGCTCAACCATTCGATGTGGCTGGAAACTGGGGGACTTGAATGGGTTGGCGGCTGCCGGAACGGGTCATGTAGCGGTGAAATGCATAGATATGACCCAGAACACCGATTGCGAAGGCAGGCAGCTAGGACCTGATTGACACTGAGGCACGAGAGCATGGGTAGCCAACAGGA	k__Bacteria	p__Bacteroidota	c__Bacteroidia	o__Cytophagales	f__Spirosomaceae	g__Spirosoma	[ASV527] g__Spirosoma	0	0.00719748	0.497647	0.192358	0.145496	0.200021	0.139183
GTTGTCCGGATTTATTGGGTTTAAAGGGTGCGTAGGTGGTGGCTTAAGTCTGATTTGAAAGCCGGCGGCTCAACCGTCGGATGTGGTTGGAAACTGGGCCACTTGAATGCGGGAGCGGTAGCTGGAACGGGTCATGTAGCGGTGAAATGCATAGAGATGACCCAGAACCCCGATTGCGAAGGCAGGCTACTGGTCCGTGATTGACACTGAGGCACGAGAGCATGGGTAGCCAACAGGA	k__Bacteria	p__Bacteroidota	c__Bacteroidia	o__Cytophagales	f__Spirosomaceae	g__Spirosoma	[ASV535] g__Spirosoma	0.0533411	0	0.756627	0.281139	0.262796	0.179089	0.36011
GTTGTCCGGATTTATTGGGTTTAAAGGGTGCGTAGGTGGGCAAATAAGTCTGGTTTGAAAGCTGGTGGCTTAACCATCAGATGTGGCTGGAAACTGTTTGTCTTGAATGGGTTGGCGGTAGCCGGAACGGGTCATGTAGCGGTGAAATGCATAGATATGACCCAGAACACCGATTGCGAAGGCAGGCTACTACGACTTGATTGACACTGAGGCACGAGAGCATGGGTAGCGAACAGGA	k__Bacteria	p__Bacteroidota	c__Bacteroidia	o__Cytophagales	f__Spirosomaceae	g__Spirosoma	[ASV547] g__Spirosoma	0.100217	0.0539811	1.04946	0.442765	0.364305	0.180251	0.615279
GTTGTCCGGATTTATTGGGTTTAAAGGGTGCGTAGGTGGTTTTTTAAGTCTGGTTTGAAAGCTGGTGGCTCAACCATCAGATGTGGCTGGAAACTGGGGGACTTGAATGGATTGGCGGTAGCTGGAACGGGTCATGTAGCGGTGAAATGCATAGATATGACCCAGAACCCCGATTGCGAAGGCAGGCTACTACGATTTGATTGACACTGAGGCACGAGAGCATGGGGAGCCAACAGGA	k__Bacteria	p__Bacteroidota	c__Bacteroidia	o__Cytophagales	f__Spirosomaceae	g__Spirosoma	[ASV560] g__Spirosoma	0	0	0.580588	0.196911	0.191739	0.181414	0.206566
GTTGTTCGGAATTATTGGGCGTAAAGGGTGCGTAGGCGGTTTGATAAGTCTTGTGTGAAATCTATGGGCTCAACCCATAGTCTGCACAGGAAACTGTCGGGCTTGAGAGTGGGAGAGGTGAGTGGAATTTCCGGTGTAGCGGTGAAATGCGTAGATATCGGAAGGAACACCTGTGGCGAAAGCGGCTCACTGGACCATTTCTGACGCTGATGCACGAAAGCTAGGGGAGCAAACAGGA	k__Bacteria	p__Acidobacteriota	c__Acidobacteriae	o__Acidobacteriales	f__Acidobacteriaceae_(Subgroup_1)	g__Bryocella	[ASV610] g__Bryocella	0.0145476	0.219523	0.213277	0.190082	0.101509	0.209324	0.0850566
GTTGTTCGGAATTATTGGGCGTAAAGGGCGCGTAGGCGGTTTGGCAAGTTTCGTGTGAAAACTTCGGGCTCAACCCGAAGCCTGCACGGAAAACTGCCGGGCTTGAGTATGGGAGAGGTGAGTGGAATTTCCGGTGTAGCGGTGAAATGCGTAGATATCGGAAGGAACACCTGTGGCGAAAGCGGCTCACTGGACCATAACTGACGCTGAGGCGCGAAAGCTAGGGGAGCAAACAGGA	k__Bacteria	p__Acidobacteriota	c__Acidobacteriae	o__Acidobacteriales	f__Acidobacteriaceae_(Subgroup_1)	g__Terriglobus	[ASV659] g__Terriglobus	0.375004	0.0809717	2.10061	1.30553	0.418443	1.43503	0.313715
GTTGTTCGGAATTATTGGGCGTAAAGGGCGCGTAGGCGGTTTGGCAAGTTTCGTGTGAAATCTTCGGGCTCAACTCGAAGTCTGCACGGAAAACTGCCGGGCTTGAGTATGGGAGAGGTGAGTGGAATTTCCGGTGTAGCGGTGAAATGCGTAGATATCGGAAGGAACACCTGTGGCGAAAGCGGCTCACTGGACCATAACTGACGCTGAGGCGCGAAAGCTAGGGGAGCAAACAGGA	k__Bacteria	p__Acidobacteriota	c__Acidobacteriae	o__Acidobacteriales	f__Acidobacteriaceae_(Subgroup_1)	g__Terriglobus	[ASV664] g__Terriglobus	0.501083	0.0647773	0.925895	0.754635	0.259412	0.612855	0.404295
GTTGTCCGAAGTTACTGGGCGTAAAGCGCGCGTAGGCGGTCTTTTAAGTCTGGGGTGAAAGGTTCACGGCTCAACCGGAACAGTGCCTTGGATACTGGGAGACTTGAATCTGGCAGAGGATAGTGGAATTCCTGGTGTAGCGGTGAAATGCGTAGATATCAGGAGGAACACCGATGGCGAAGGCAGCTATCTGGGCTAAGATTGACGCTGAGGTGCGAAAGCGTGGGGAGCAAACGGGA	k__Bacteria	p__Armatimonadota	c__Armatimonadia	o__Armatimonadales	f__Armatimonadales	g__Armatimonadales	[ASV749] g__Armatimonadales	0.0210132	0.0755735	0.411321	0.174147	0.163542	0.206998	0.132556
GTTGTCCGGAATTACTGGGCGTAAAGAGCTCGTAGGTGGTTTGTCGCGTCGTCTGTGAAATTCCGGGGCTTAACTCCGGGCGTGCAGGCGATACGGGCATAACTTGAGTGCTGTAGGGGAGACTGGAATTCCTGGTGTAGCGGTGAAATGCGCAGATATCAGGAGGAACACCGATGGCGAAGGCAGGTCTCTGGGCAGTTACTGACGCTGAGGAGCGAAAGCATGGGTAGCGAACAGGA	k__Bacteria	p__Actinobacteriota	c__Actinobacteria	o__Corynebacteriales	f__Corynebacteriaceae	__	[ASV816] f__Corynebacteriaceae	0.754857	0.789924	0.0304682	0.484879	0.561684	0.702399	0.353482
GTTGTCCGGAATTACTGGGCGTAAAGGGCTCGTAGGTGGTTTGTCGCGTCGTCTGTGAAATTCCGGGGCTTAACTCCGGGCGTGCAGGCGATACGGGCATAACTTGAGTACTGTAGGGGTAACTGGAATTCCTGGTGTAGCGGTGAAATGCGCAGATATCAGGAGGAACACCGATGGCGAAGGCAGGTTACTGGGCAGTTACTGACGCTGAGGAGCGAAAGCATGGGTAGCGAACAGGA	k__Bacteria	p__Actinobacteriota	c__Actinobacteria	o__Corynebacteriales	f__Corynebacteriaceae	__	[ASV822] f__Corynebacteriaceae	0.948825	0.912281	0.047395	0.433659	0.835758	0.644253	0.62743
GTTGTCCGGAATTACTGGGCGTAAAGGGCTCGTAGGTGGTTTGTCGCGTCGTCTGTGAAATTCTGGGGCTTAACTCCGGGCGTGCAGGCGATACGGGCATAACTTGAGTGCTGTAGGGGTAACTGGAATTCCTGGTGTAGCGGTGAAATGCGCAGATATCAGGAGGAACACCGATGGCGAAGGCAGGTTACTGGGCAGTTACTGACGCTGAGGAGCGAAAGCATGGGTAGCGAACAGGA	k__Bacteria	p__Actinobacteriota	c__Actinobacteria	o__Corynebacteriales	f__Corynebacteriaceae	__	[ASV823] f__Corynebacteriaceae	0.160023	0.31309	0	0.194634	0.115044	0.21165	0.100521
GTTGTCCGGAATTACTGGGCGTAAAGAGCTCGTAGGTGGTTTGTCGCGTCGTTTGTGGAATACCGCAGCTTAACTGCGGGGTTGCAGGCGATACGGGCATAACTTGAGTGCTGTAGGGGAGACTGGAATTCCTGGTGTAGCGGTGGAATGCGCAGATATCAGGAGGAACACCGATGGCGAAGGCAGGTCTCTGGGCAGTAACTGACGCTGAGGAGCGAAAGCATGGGGAGCGAACAGGA	k__Bacteria	p__Actinobacteriota	c__Actinobacteria	o__Corynebacteriales	f__Corynebacteriaceae	g__Corynebacterium	[ASV827] g__Corynebacterium	0.31843	0.158345	0	0.141138	0.181589	0.129083	0.192206
GTTGTCCGGAATTACTGGGCGTAAAGAGCTCGTAGGTGGTTTGTCGCGTCGTTTGTGTAAGCCCGCAGCTTAACTGCGGGACTGCAGGCGATACGGGCATAACTTGAGTGCTGTAGGGGAGACTGGAATTCCTGGTGTAGCGGTGGAATGCGCAGATATCAGGAGGAACACCGATGGCGAAGGCAGGTCTCTGGGCAGTAACTGACGCTGAGGAGCGAAAGCATGGGTAGCGAACAGGA	k__Bacteria	p__Actinobacteriota	c__Actinobacteria	o__Corynebacteriales	f__Corynebacteriaceae	g__Corynebacterium	[ASV838] g__Corynebacterium	0.378237	1.27575	0.0186195	0.233334	0.844781	0.536103	0.544583
GTTGTCCGGAATTACTGGGCGTAAAGAGCTCGTAGGTGGTTTGTCGCGTCGTTTGTGTAAGCCCGCAGCTTAACTGCGGGACTGCAGGCGATACGGGCATAACTTGAGTGCTGTAGGGGAGACTGGAATTCCTGGTGTAGCGGTGGAATGCGCAGATATCAGGAGGAACACCGATGGCGAAGGCAGGTCTCTGGGCAGTAACTGACGCTGAGGAGCGAAAGCATGGGGAGCGAACAGGA	k__Bacteria	p__Actinobacteriota	c__Actinobacteria	o__Corynebacteriales	f__Corynebacteriaceae	g__Corynebacterium	[ASV840] g__Corynebacterium	0.232761	0.878093	0	0.0739839	0.639507	0.383761	0.333598
GTTGTCCGGAATTACTGGGCGTAAAGAGCTCGTAGGTGGTTTGTCGCGTCGTCTGTGAAATCCCGGGGCTTAACTTCGGGCGTGCAGGCGATACGGGCATAACTAGAGTGCTGTAGGGGAGACTGGAATTCCTGGTGTAGCGGTGAAATGCGCAGATATCAGGAGGAACACCGATGGCGAAGGCAGGTCTCTGGGCAGTTACTGACGCTGAGGAGCGAAAGCATGGGTAGCGAACAGGA	k__Bacteria	p__Actinobacteriota	c__Actinobacteria	o__Corynebacteriales	f__Corynebacteriaceae	__	[ASV847] f__Corynebacteriaceae	0.284486	0.309492	0.00507803	0.124065	0.272947	0.173274	0.223135
GTTGTCCGGAATTACTGGGCGTAAAGAGCTCGTAGGCGGTTTGTCACGTCGTCTGTGAAATCCTAGGGCTTAACCCTGGACGTGCAGGCGATACGGGCTGACTTGAGTACTACAGGGGAGACTGGAATTTCTGGTGTAGCGGTGGAATGCACAGATATCAGGAAGAACACCGATGGCGAAGGCAGGTCTCTGGGTAGTAACTGACGCTGAGGAGCGAAAGCATGGGTAGCGAACAGGA	k__Bacteria	p__Actinobacteriota	c__Actinobacteria	o__Corynebacteriales	f__Corynebacteriaceae	g__Lawsonella	[ASV867] g__Lawsonella	0.34106	0.851102	0.0236975	0.341464	0.448896	0.313986	0.472782
GTTGTCCGGAATTATTGGGCGTAAAGAGCTCGTAGGCGGTTTGTCGCGTCGGCTGTGAAAACCTGGGGCTCAACCCCGGGCCTGCAGCCGATACGGGCAAACTAGAATTCGGTAGGGGAGACTGGAATTCCTGGTGTAGCGGTGAAATGCGCAGATATCAGGAGGAACACCGGTGGCGAAGGCGGGTCTCTGGGCCGATATTGACGCTGAGGAGCGAAAGCGTGGGGAGCAAACAGGA	k__Bacteria	p__Actinobacteriota	c__Actinobacteria	o__Frankiales	f__Frankiaceae	g__Jatrophihabitans	[ASV894] g__Jatrophihabitans	0	0.0521817	0.375774	0.175285	0.109404	0.260492	0.029825
GTTGTCCGGAATTATTGGGCGTAAAGAGCTCGTAGGCGGCTAGTCGCGTCGGCTGTGAAAACCTGGGGCTCAACCCCGGGCCTGCAGCCGATACGGGCTAGCTAGAATTCGGTAGGGGAGACTGGAATTCCTGGTGTAGCGGTGAAATGCGCAGATATCAGGAGGAACACCGGTGGCGAAGGCGGGTCTCTGGGCCGATATTGACGCTGAGGAGCGAAAGCGTGGGGAGCGAACAGGA	k__Bacteria	p__Actinobacteriota	c__Actinobacteria	o__Frankiales	f__Frankiaceae	g__Jatrophihabitans	[ASV906] g__Jatrophihabitans	0.0387935	0.129555	0.267443	0.138862	0.14888	0.158156	0.130346
GTTGTCCGGAATTATTGGGCGTAAAGAGCTCGTAGGCGGTGTGTCGCGTCGGCCGTGAAAACCTGGGGCTTAACTCTGGGCGTGCGGTCGATACGGGCATCACTTGAGTTCGGCAGGGGAGACTGGAATTCCTGGTGTAGCGGTGAAATGCGCAGATATCAGGAGGAACACCGGTGGCGAAGGCGGGTCTCTGGGCCGATACTGACGCTGAGGAGCGAAAGCATGGGTAGCGAACAGGA	k__Bacteria	p__Actinobacteriota	c__Actinobacteria	o__Pseudonocardiales	f__Pseudonocardiaceae	g__Actinomycetospora	[ASV1015] g__Actinomycetospora	0.0274787	0.509222	0.125258	0.241301	0.182716	0.118617	0.30046
GTTGTCCGGAATTATTGGGCGTAAAGAGCTCGTAGGCGGTGTGTCGCGTCGGCCGTGAAAACCTGGGGCTCAACTCTGGGCGTGCGGTCGATACGGGCATCACTTGAGTTCGGCAGGGGAGACTGGAATTCCTGGTGTAGCGGTGAAATGCGCAGATATCAGGAGGAACACCGGTGGCGAAGGCGGGTCTCTGGGCCGATACTGACGCTGAGGAGCGAAAGCATGGGTAGCGAACAGGA	k__Bacteria	p__Actinobacteriota	c__Actinobacteria	o__Pseudonocardiales	f__Pseudonocardiaceae	g__Actinomycetospora	[ASV1017] g__Actinomycetospora	0.0614231	0.412056	1.10701	0.663578	0.381223	0.833808	0.225345
GTTGTCCGGAATTATTGGGCGTAAAGAGCTCGTAGGCGGTGTGTCACGTCGGCCGTGAAAACCTGGGGCTCAACTCTGGGCGTGCGGTCGATACGGGCATCACTTGAGTTCGGCAGGGGAGACTGGAATTCCTGGTGTAGCGGTGAAATGCGCAGATATCAGGAGGAACACCGGTGGCGAAGGCGGGTCTCTGGGCCGATACTGACGCTGAGGAGCGAAAGCATGGGTAGCGAACAGGA	k__Bacteria	p__Actinobacteriota	c__Actinobacteria	o__Pseudonocardiales	f__Pseudonocardiaceae	g__Actinomycetospora	[ASV1019] g__Actinomycetospora	0.0177804	0.287899	0.132029	0.217399	0.065417	0.0151179	0.260693
GTTGTCCGGATTTATTGGGCGTAAAGGGCTCGTAGGCGGTTGATCGCGTCGGAAGTGGAAACTTGATGCTTAACGTTGAGCGTGCTTTCGATACGGGTTGACTTGAGGAAGGTAGGGGAGAATGGAATTCCTGGTGGAGCGGTGGAATGCGCAGATATCAGGAGGAACACCAGTGGCGAAGGCGGTTCTCTGGACCTTTCCTGACGCTGAGGAGCGAAAGCGTGGGGAGCGAACAGGC	k__Bacteria	p__Actinobacteriota	c__Actinobacteria	o__Propionibacteriales	f__Propionibacteriaceae	g__Cutibacterium	[ASV1093] g__Cutibacterium	0.176187	0.246514	0	0.160488	0.118427	0.181414	0.0994168
GTTGTCCGGATTTATTGGGCGTAAAGGGCTCGTAGGTGGTTGATCGCGTCGGAAGTGTAATCTTGGGGCTTAACCCTGAGCGTGCTTTCGATACGGGTTGACTTGAGGAAGGTAGGGGAGAATGGAATTCCTGGTGGAGCGGTGGAATGCGCAGATATCAGGAGGAACACCAGTGGCGAAGGCGGTTCTCTGGGCCTTTCCTGACGCTGAGGAGCGAAAGCGTGGGGAGCGAACAGGC	k__Bacteria	p__Actinobacteriota	c__Actinobacteria	o__Propionibacteriales	f__Propionibacteriaceae	g__Cutibacterium	[ASV1099] g__Cutibacterium	14.491	13.7184	0.531501	11.6257	7.54438	12.3048	6.98347
GTTGTCCGGAATTATTGGGCGTAAAGAGCTCGTAGGCGGTTTGTCGCGTCTGCTGTGAAAACGCAAGGCTCAACCTTGCGCCTGCAGTGGGTACGGGCAGACTAGAGTGTGGTAGGGGAGATTGGAATTCCTGGTGTAGCGGTGGAATGCGCAGATATCAGGAGGAACACCGATGGCGAAGGCAGATCTCTGGGCCATTACTGACGCTGAGGAGCGAAAGCGTGGGGAGCGAACAGGA	k__Bacteria	p__Actinobacteriota	c__Actinobacteria	o__Micrococcales	f__Microbacteriaceae	g__Amnibacterium	[ASV1136] g__Amnibacterium	0.147092	0.0863698	0.655066	0.297074	0.298888	0.577967	0.0320343
GTTGTCCGGAATTATTGGGCGTAAAGAGCTCGTAGGCGGTTTGTCGCGTCTGCTGTGAAAACGCGAGGCTCAACCTCGCGCCTGCAGTGGGTACGGGCAGACTAGAGTGTGGTAGGGGAGATTGGAATTCCTGGTGTAGCGGTGGAATGCGCAGATATCAGGAGGAACACCGATGGCGAAGGCAGATCTCTGGGCCATTACTGACGCTGAGGAGCGAAAGCGTGGGGAGCGAACAGGA	k__Bacteria	p__Actinobacteriota	c__Actinobacteria	o__Micrococcales	f__Microbacteriaceae	g__Amnibacterium	[ASV1137] g__Amnibacterium	1.13148	0.307692	3.66803	1.88602	1.5576	1.29083	2.12973
GTTGTCCGGAATTATTGGGCGTAAAGAGCTCGTAGGCGGTTTGTCGCGTCTGCTGTGAAAACGCGAGGCTCAACCTCGCGCCTGCAGTGGGTACGGGCAGACTTGAGTGCGGTAGGGGAGATTGGAATTCCTGGTGTAGCGGTGGAATGCGCAGATATCAGGAGGAACACCGATGGCGAAGGCAGATCTCTGGGCCGTTACTGACGCTGAGGAGCGAAAGCGTGGGGAGCGAACAGGA	k__Bacteria	p__Actinobacteriota	c__Actinobacteria	o__Micrococcales	f__Microbacteriaceae	__	[ASV1144] f__Microbacteriaceae	0.686969	0.0521817	2.50855	1.35447	0.841398	0.973358	1.21399
GTTGTCCGGAATTATTGGGCGTAAAGAGCTCGTAGGCGGTTTGTCGCGTCTGCTGTGAAAACGCGAGGCTCAACCTCGCGCCTGCAGTGGGTACGGGCAGACTAGAGTGCGGTAGGGGAGATTGGAATTCCTGGTGTAGCGGTGGAATGCGCAGATATCAGGAGGAACACCGATGGCGAAGGCAGATCTCTGGGCCGTTACTGACGCTGAGGAGCGAAAGCGTGGGGAGCGAACAGGA	k__Bacteria	p__Actinobacteriota	c__Actinobacteria	o__Micrococcales	f__Microbacteriaceae	__	[ASV1148] f__Microbacteriaceae	0.586752	0.014395	2.5187	1.27935	0.828991	0.948937	1.15213
GTTGTCCGGAATTATTGGGCGTAAAGAGCTCGTAGGCGGTTTGTCGCGTCTGCTGTGAAAACGCAAGGCTCAACCTTGCGCCTGCAGTGGGTACGGGCAGACTAGAGTGCGGTAGGGGAGATTGGAATTCCTGGTGTAGCGGTGGAATGCGCAGATATCAGGAGGAACACCGATGGCGAAGGCAGATCTCTGGGCCGTAACTGACGCTGAGGAGCGAAAGCGTGGGGAGCGAACAGGA	k__Bacteria	p__Actinobacteriota	c__Actinobacteria	o__Micrococcales	f__Microbacteriaceae	__	[ASV1150] f__Microbacteriaceae	0.232761	0.190733	1.13917	0.682928	0.364305	0.0639602	0.958819
GTTGTCCGGAATTATTGGGCGTAAAGAGCTCGTAGGCGGTTTGTCGCGTCTGCTGTGAAATCTGGGGGCTCAACCCCCAGCCTGCAGTGGGTACGGGCAGACTAGAGTGCGGTAGGGGAGATTGGAATTCCTGGTGTAGCGGTGGAATGCGCAGATATCAGGAGGAACACCGATGGCGAAGGCAGATCTCTGGGCCGTAACTGACGCTGAGGAGCGAAAGCATGGGGAGCGAACAGGA	k__Bacteria	p__Actinobacteriota	c__Actinobacteria	o__Micrococcales	f__Microbacteriaceae	__	[ASV1174] f__Microbacteriaceae	0.289335	0.14215	1.05962	0.546342	0.455663	0.00232583	0.974284
GTTGTCCGGAATTATTGGGCGTAAAGAGCTCGTAGGCGGTTTGTCGCGTCTGCTGTGAAACCCGGAGGCTCAACCTCCGGCCTGCAGTGGGTACGGGCAGACTAGAGTGCGGTAGGGGAGATTGGAATTCCTGGTGTAGCGGTGGAATGCGCAGATATCAGGAGGAACACCGATGGCGAAGGCAGATCTCTGGGCCGTAACTGACGCTGAGGAGCGAAAGCGTGGGGAGCGAACAGGA	k__Bacteria	p__Actinobacteriota	c__Actinobacteria	o__Micrococcales	f__Microbacteriaceae	__	[ASV1186] f__Microbacteriaceae	0.00646559	0.169141	0.418091	0.215122	0.175949	0.283751	0.111568
GTTATCCGGAATTATTGGGCGTAAAGAGCTCGTAGGCGGTTTGTCGCGTCTGTCGTGAAAGTCCGGGGCTTAACCCCGGATCTGCGGTGGGTACGGGCAGACTAGAGTGCAGTAGGGGAGACTGGAATTCCTGGTGTAGCGGTGGAATGCGCAGATATCAGGAGGAACACCGATGGCGAAGGCAGGTCTCTGGGCTGTAACTGACGCTGAGGAGCGAAAGCATGGGGAGCGAACAGGA	k__Bacteria	p__Actinobacteriota	c__Actinobacteria	o__Micrococcales	f__Micrococcaceae	g__Micrococcus	[ASV1221] g__Micrococcus	0.735461	1.34233	0.0253902	0.635123	0.742144	0.748916	0.631849
GTTGTCCGGAATTATTGGGCGTAAAGAGCTTGTAGGCGGTTTGTTGCGTCTGCTGTGAAAGACCGGGGCTTAACCCCGGTATTGCAGTGGGTACGGGCAGACTAGAGTGCAGTAGGGGAGACTGGAATTCCTGGTGTAGCGGTGAAATGCGCAGATATCAGGAGGAACACCGATGGCGAAGGCAGGTCTCTGGGCTGTAACTGACGCTGAGAAGCGAAAGCATGGGGAGCGAACAGGA	k__Bacteria	p__Actinobacteriota	c__Actinobacteria	o__Micrococcales	f__Micrococcaceae	g__Rothia	[ASV1231] g__Rothia	6.76785	0.924876	0.0693998	5.25399	0.142113	4.72724	0.747835
GTTGTCCGGAATTATTGGGCGTAAAGAGCTCGTAGGCGGTTTGTCGCGTCTGCTGTGAAAACGCGGGGCTCAACCCCGCGCCTGCAGTGGGTACGGGCAGACTAGAGTGCAGTAGGGGAGACTGGAATTCCTGGTGTAGCGGTGGAATGCGCAGATATCAGGAGGAACACCGGTGGCGAAGGCGGGTCTCTGGGCTGTAACTGACGCTGAGGAGCGAAAGCGTGGGGAGCGAACAGGA	k__Bacteria	p__Actinobacteriota	c__Actinobacteria	o__Kineosporiales	f__Kineosporiaceae	g__Quadrisphaera	[ASV1264] g__Quadrisphaera	0.077587	0	0.477335	0.174147	0.199635	0.36748	0.0154648
GTTGTCCGGAATTATTGGGCGTAAAGAGCTCGTAGGCGGTTTGTCGCGTCTGCTGTGAAAACGCGGGGCTCAACCCCGCGCCTGCAGTGGGTACGGGCAGACTAGAGTGCAGTAGGGGAGACTGGAATTCCTGGTGTAGCGGTGGAATGCGCAGATATCAGGAGGAACACCGGTGGCGAAGGCGGGTCTCTGGGCTGTAACTGACGCTGAGGAGCGAAAGCGTGGGTAGCGAACAGGA	k__Bacteria	p__Actinobacteriota	c__Actinobacteria	o__Kineosporiales	f__Kineosporiaceae	g__Quadrisphaera	[ASV1265] g__Quadrisphaera	0.218214	0	0.40455	0.179838	0.243622	0.380272	0.0519176
GTTGTCCGGATTTATTGGGCGTAAAGCGAGTGCAGGCGGTTCAATAAGTCTGATGTGAAAGCCTTCGGCTCAACCGGAGAATTGCATCAGAAACTGTTGAACTTGAGTGCAGAAGAGGAGAGTGGAACTCCATGTGTAGCGGTGGAATGCGTAGATATATGGAAGAACACCAGTGGCGAAGGCGGCTCTCTGGTCTGCAACTGACGCTGAGGCTCGAAAGCATGGGTAGCGAACAGGA	k__Bacteria	p__Firmicutes	c__Bacilli	o__Lactobacillales	f__Lactobacillaceae	__	[ASV1500] f__Lactobacillaceae	0.189118	0.295097	0.0152341	0.200326	0.128578	0.18374	0.145811
GTTGTCCGGATTTATTGGGCGTAAAGCGAGCGCAGGCGGAAGAATAAGTCTGATGTGAAAGCCCTCGGCTTAACCGAGGAACTGCATCGGAAACTGTTTTTCTTGAGTGCAGAAGAGGAGAGTGGAACTCCATGTGTAGCGGTGGAATGCGTAGATATATGGAAGAACACCAGTGGCGAAGGCGGCTCTCTGGTCTGCAACTGACGCTGAGGCTCGAAAGCATGGGTAGCGAACAGGA	k__Bacteria	p__Firmicutes	c__Bacilli	o__Lactobacillales	f__Lactobacillaceae	g__Lactobacillus	[ASV1502] g__Lactobacillus	1.98978	0.0557805	0.00169268	0.10813	1.31736	0.105825	1.29463
GTTATCCGGAATTATTGGGCGTAAAGCGCGCGTAGGCGGTTTCTTAAGTCTGATGTGAAAGCCCACGGCTCAACCGTGGAGGGTCATTGGAAACTGGGAAACTTGAGTGCAGAAGAGGAAAGTGGAATTCCATGTGTAGCGGTGAAATGCGCAGAGATATGGAGGAACACCAGTGGCGAAGGCGACTTTCTGGTCTGTAACTGACGCTGATGTGCGAAAGCGTGGGGATCAAACAGGA	k__Bacteria	p__Firmicutes	c__Bacilli	o__Staphylococcales	f__Staphylococcaceae	g__Staphylococcus	[ASV1550] g__Staphylococcus	0.0840526	0.40126	0	0.085366	0.225576	0.172111	0.140288
GTTATCCGGAATTATTGGGCGTAAAGCGCGCGTAGGCGGTTTTTTAAGTCTGATGTGAAAGCCCACGGCTCAACCGTGGAGGGTCATTGGAAACTGGAAAACTTGAGTGCAGAAGAGGAAAGTGGAATTCCATGTGTAGCGGTGAAATGCGCAGAGATATGGAGGAACACCAGTGGCGAAGGCGACTTTCTGGTCTGTAACTGACGCTGATGTGCGAAAGCGTGGGGATCAAACAGGA	k__Bacteria	p__Firmicutes	c__Bacilli	o__Staphylococcales	f__Staphylococcaceae	g__Staphylococcus	[ASV1567] g__Staphylococcus	5.62344	3.45659	0.174346	3.21887	3.01708	3.58991	2.66879
GTTGTCCGGAATTATTGGGCGTAAAGGGCTCGCAGGCGGTTTCTTAAGTCTGATGTGAAAGCCCCCGGCTCAACCGGGGAGGGTCATTGGAAACTGGGGAACTTGAGTGCAGAAGAGGAGAGTGGAATTCCACGTGTAGCGGTGAAATGCGTAGAGATGTGGAGGAACACCAGTGGCGAAGGCGACTCTCTGGTCTGTAACTGACGCTGAGGAGCGAAAGCGTGGGGAGCGAACAGGA	k__Bacteria	p__Firmicutes	c__Bacilli	o__Bacillales	f__Bacillaceae	g__Bacillus	[ASV1576] g__Bacillus	1.08299	2.12865	0.155726	0.997075	1.2057	1.21757	0.991958
GTTGTCCGGAATGATTGGGCGTAAAGGGCGCGCAGGCGGCCTCTTAAGTCTGATGTGAAAGCCCACGGCTCAACCGTGGAGGGACATTGGAAACTGGGGGGCTTGAGTGCAGGAGAGGGGAGTGGAATTCCACGTGTAGCGGTGAAATGCGTAGAGATGTGGAGGAACACCAGTGGCGAAGGCGGCTCTCTGGCCTGTGACTGACGCTGAGGCGCGAAAGCGTGGGGAGCGAACAGGA	k__Bacteria	p__Firmicutes	c__Bacilli	o__Bacillales	f__Sporolactobacillaceae	__	[ASV1601] f__Sporolactobacillaceae	0.0614231	0.45704	0.00338536	0.334635	0	0.206998	0.128137
GTTGTCCGGAATTATTGGGCGTAAAGAGTGCGTAGGCGGCAAATTAAGTCAGATGTGAAAACTAAGGGCTCAACCCATAGATTGCATCTGAAACTGATATGCTTGAGTCAAGGAGAGGAAAGTGGAATTCCTAGTGTAGCGGTGGAATGCGTAGATATTAGGAGGAATACCGGTGGCGAAGGCGACTTTCTGGACTTGAACTGACGCTGAGGCACGAAAGCGTGGGGAGCAAACAGGA	k__Bacteria	p__Firmicutes	c__Clostridia	o__Peptostreptococcales-Tissierellales	f__Family_XI	g__Fenollaria	[ASV1643] g__Fenollaria	0.265089	0.181736	0	0.196911	0.103765	0.0511681	0.244123
GTTAATCGGAATTACTGGGCGTAAAGCGTGCGTAGACGGTTACATAAGTCGGGTGTGAAAGCCCCGGGCTCAACCTGGGAATTGCATTCGAGACTGCGTAGCTAGGGTGCGGAAGAGGGAAGCGGAATTTCCGGTGTAGCGGTGAAATGCGTAGATATCGGAAGGAACACCAGTGGCGAAAGCGGCTTCCTGGTCCAGCACCGACGTTCAGGCACGAAAGCGTGGGGAGCAAACAGGA	k__Bacteria	p__Proteobacteria	c__Gammaproteobacteria	__	__	g__Acidibacter	[ASV1829] g__Acidibacter	0.869621	0.260909	0.0253902	0.0102439	0.777109	0.512844	0.28389
GTTAATCGGAATTACTGGGCGTAAAGCGCGCGTAGGTGGTTTGGTAAGATGGATGTGAAATCCCCGGGCTCAACCTGGGAACTGCATCCATAACTGCCTGACTAGAGTACGGTAGAGGGTGGTGGAATTTCCTGTGTAGCGGTGAAATGCGTAGATATAGGAAGGAACACCAGTGGCGAAGGCGACCACCTGGACTGATACTGACACTGAGGTGCGAAAGCGTGGGGAGCAAACAGGA	k__Bacteria	p__Proteobacteria	c__Gammaproteobacteria	o__Pseudomonadales	f__Pseudomonadaceae	__	[ASV1842] f__Pseudomonadaceae	0.352374	0.122357	0.0101561	0.232195	0.0992533	0.0546569	0.270635
GTTAATCGGAATTACTGGGCGTAAAGCGCGCGTAGGTGGTTTGTTAAGTTGAATGTGAAATCCCCGGGCTCAACCTGGGAACTGCATCCAAAACTGGCAAGCTAGAGTATGGTAGAGGGTAGTGGAATTTCCTGTGTAGCGGTGAAATGCGTAGATATAGGAAGGAACACCAGTGGCGAAGGCGACTACCTGGACTGATACTGACACTGAGGTGCGAAAGCGTGGGGAGCAAACAGGA	k__Bacteria	p__Proteobacteria	c__Gammaproteobacteria	o__Pseudomonadales	f__Pseudomonadaceae	g__Pseudomonas	[ASV1852] g__Pseudomonas	0	1.08502	0	0.435936	0.248133	0.159319	0.514758
GTTAATCGGAATTACTGGGCGTAAAGCGCGCGTAGGTGGTTTGTTAAGTTGGATGTGAAAGCCCCGGGCTCAACCTGGGAACTGCATCCAAAACTGGCAAGCTAGAGTACGGTAGAGGGTGGTGGAATTTCCTGTGTAGCGGTGAAATGCGTAGATATAGGAAGGAACACCAGTGGCGAAGGCGACCACCTGGACTGATACTGACACTGAGGTGCGAAAGCGTGGGGAGCAAACAGGA	k__Bacteria	p__Proteobacteria	c__Gammaproteobacteria	o__Pseudomonadales	f__Pseudomonadaceae	g__Pseudomonas	[ASV1861] g__Pseudomonas	1.55659	5.63023	0.250516	2.83529	1.97266	2.3235	2.47658
GTTAATCGGAATAACTGGGCGTAAAGGGCACGCAGGCGGTGACTTAAGTGAGGTGTGAAAGCCCCGGGCTTAACCTGGGAATTGCATTTCATACTGGGTCGCTAGAGTACTTTAGGGAGGGGTAGAATTCCACGTGTAGCGGTGAAATGCGTAGAGATGTGGAGGAATACCGAAGGCGAAGGCAGCCCCTTGGGAATGTACTGACGCTCATGTGCGAAAGCGTGGGGAGCAAACAGGA	k__Bacteria	p__Proteobacteria	c__Gammaproteobacteria	o__Enterobacterales	f__Pasteurellaceae	__	[ASV1911] f__Pasteurellaceae	0.257007	0.14395	0.00338536	0.133171	0.139857	0.201184	0.0751149
GTTAATCGGAATTACTGGGCGTAAAGCGTGCGCAGGCGGTTATGTAAGACAGATGTGAAATCCCCGGGCTCAACCTGGGAACTGCATTAGTGACTGCATAGCTGGAGTACGGCAGAGGGGGATGGAATTCCGCGTGTAGCAGTGAAATGCGTAGATATGCGGAGGAACACCGATGGCGAAGGCAATCCCCTGGGCCTGTACTGACGCTCATGCACGAAAGCGTGGGGAGCAAACAGGA	k__Bacteria	p__Proteobacteria	c__Gammaproteobacteria	o__Burkholderiales	f__Comamonadaceae	__	[ASV1925] f__Comamonadaceae	0.101833	1.54926	0.0710925	0.50992	0.584241	0.601226	0.495979
GTTAATCGGAATTACTGGGCGTAAAGCGTGCGCAGGCGGTTCTATAAGACAGATGTGAAATCCCCGGGCTCAACCTGGGAACTGCATTTGTGACTGTAGAGCTGGAGTGCGGCAGAGGGGGATGGAATTCCGCGTGTAGCAGTGAAATGCGTAGATATGCGGAGGAACACCGATGGCGAAGGCAATCCCCTGGGCCTGCACTGACGCTCATGCACGAAAGCGTGGGGAGCAAACAGGA	k__Bacteria	p__Proteobacteria	c__Gammaproteobacteria	o__Burkholderiales	f__Comamonadaceae	__	[ASV1940] f__Comamonadaceae	0.0565739	0	0.71431	0.268618	0.249261	0.176763	0.336912
GTTAATCGGAATTACTGGGCGTAAAGCGTGCGCAGGCGGTTATGTAAGACAGATGTGAAATCCCCGGGCTTAACCTGGGAACTGCATTTGTGACTGCATAGCTAGAGTACGGTAGAGGGGGATGGAATTCCGCGTGTAGCAGTGAAATGCGTAGATATGCGGAGGAACACCGATGGCGAAGGCAATCCCCTGGACCTGTACTGACGCTCATGCACGAAAGCGTGGGGAGCAAACAGGA	k__Bacteria	p__Proteobacteria	c__Gammaproteobacteria	o__Burkholderiales	f__Comamonadaceae	__	[ASV1944] f__Comamonadaceae	0.127695	0.394062	0.00338536	0.144553	0.195123	0.156993	0.182264
GTTAATCGGAATTACTGGGCGTAAAGCGTGCGCAGGCGGTTATGCAAGACAGATGTGAAATCCCCGGGCTCAACCTGGGAACTGCATTTGTGACTGCATAGCTAGAGTACGGTAGAGGGGGATGGAATTCCGCGTGTAGCAGTGAAATGCGTAGATATGCGGAGGAACACCGATGGCGAAGGCAATCCCCTGGACCTGTACTGACGCTCATGCACGAAAGCGTGGGGAGCAAACAGGA	k__Bacteria	p__Proteobacteria	c__Gammaproteobacteria	o__Burkholderiales	f__Comamonadaceae	__	[ASV1947] f__Comamonadaceae	0.265089	1.87674	0.0490876	0.56683	0.832375	0.757056	0.646209
GTTAATCGGAATTACTGGGCGTAAAGCGTGCGCAGGCGGCTATGCAAGACAGATGTGAAATCCCCGGGCTCAACCTGGGAACTGCATTTGTGACTGCATGGCTAGAGTACGGTAGAGGGGGATGGAATTCCGCGTGTAGCAGTGAAATGCGTAGATATGCGGAGGAACACCGATGGCGAAGGCAATCCCCTGGACCTGTACTGACGCTCATGCACGAAAGCGTGGGGAGCAAACAGGA	k__Bacteria	p__Proteobacteria	c__Gammaproteobacteria	o__Burkholderiales	f__Comamonadaceae	__	[ASV1948] f__Comamonadaceae	0.0258623	0	0.560276	0.157073	0.235727	0.277936	0.1193
GTTAATCGGAATTACTGGGCGTAAAGCGTGCGCAGGCGGCTTTGCAAGACAGAGGTGAAATCCCCGGGCTCAACCTGGGAACTGCCTTTGTGACTGCAAGGCTAGAGTACGGCAGAGGGGGATGGAATTCCGCGTGTAGCAGTGAAATGCGTAGATATGCGGAGGAACACCGATGGCGAAGGCAATCCCCTGGGCCTGTACTGACGCTCATGCACGAAAGCGTGGGGAGCAAACAGGA	k__Bacteria	p__Proteobacteria	c__Gammaproteobacteria	o__Burkholderiales	f__Comamonadaceae	__	[ASV1949] f__Comamonadaceae	1.51618	5.82096	0.267443	1.87919	3.02272	2.89333	2.03583
GTTAATCGGAATTACTGGGCGTAAAGCGTGCGCAGGCGGCTTTGCAAGACAGATGTGAAATCCCCGGGCTCAACCTGGGAACTGCATTTGTGACTGCAAGGCTAGAGTACGGCAGAGGGGGATGGAATTCCGCGTGTAGCAGTGAAATGCGTAGATATGCGGAGGAACACCGATGGCGAAGGCAATCCCCTGGGCCTGTACTGACGCTCATGCACGAAAGCGTGGGGAGCAAACAGGA	k__Bacteria	p__Proteobacteria	c__Gammaproteobacteria	o__Burkholderiales	f__Comamonadaceae	__	[ASV1952] f__Comamonadaceae	0.733844	5.75079	0.346999	2.08976	2.27719	2.37699	2.00049
GTTAATCGGAATTACTGGGCGTAAAGCGTGCGCAGGCGGCTTTGCAAGACAGATGTGAAATCCCCGGGCTCAACCTGGGAACTGCATTTGTGACTGCAAGGCTAGAGTACGGTAGAGGGGGATGGAATTCCGCGTGTAGCAGTGAAATGCGTAGATATGCGGAGGAACACCAATGGCGAAGGCAATCCCCTGGACCTGTACTGACGCTCATGCACGAAAGCGTGGGGAGCAAACAGGA	k__Bacteria	p__Proteobacteria	c__Gammaproteobacteria	o__Burkholderiales	f__Comamonadaceae	__	[ASV1955] f__Comamonadaceae	1.76187	12.0864	0.844646	4.83513	4.57693	4.69584	4.71456
GTTAATCGGAATTACTGGGCGTAAAGCGTGCGCAGGCGGCTTTGCAAGACAGATGTGAAATCCCCGGGCTCAACCTGGGAACTGCATTTGTGACTGCATGGCTTGAGTGCGGCAGAGGGGGATGGAATTCCGCGTGTAGCAGTGAAATGCGTAGATATGCGGAGGAACACCGATGGCGAAGGCAATCCCCTGGGCCTGCACTGACGCTCATGCACGAAAGCGTGGGGAGCAAACAGGA	k__Bacteria	p__Proteobacteria	c__Gammaproteobacteria	o__Burkholderiales	f__Comamonadaceae	__	[ASV1969] f__Comamonadaceae	0.126079	0	1.02746	0.351708	0.424082	0.671	0.1193
GTTAATCGGAATTACTGGGCGTAAAGCGTGCGCAGGCGGCTTTGCAAGACAGATGTGAAATCCCCGGGCTCAACCTGGGAACTGCATTTGTGACTGCATGGCTAGAGTACGGTAGAGGGGGATGGAATTCCGCGTGTAGCAGTGAAATGCGTAGATATGCGGAGGAACACCGATGGCGAAGGCAATCCCCTGGACCTGTACTGACGCTCATGCACGAAAGCGTGGGGAGCAAACAGGA	k__Bacteria	p__Proteobacteria	c__Gammaproteobacteria	o__Burkholderiales	f__Comamonadaceae	__	[ASV1971] f__Comamonadaceae	0.0872854	0	0.392701	0.0899188	0.233471	0.269796	0.0596501
GTTAATCGGAATTACTGGGCGTAAAGCGTGCGCAGGCGGTTATGCAAGACAGATGTGAAATCCCCGGGCTCAACCTGGGAACTGCATTTGTGACTGCATGACTAGAGTACGGCAGAGGGGGATGGAATTCCGCGTGTAGCAGTGAAATGCGTAGATATGCGGAGGAACACCGATGGCGAAGGCAATCCCCTGGGCCTGTACTGACGCTCATGCACGAAAGCGTGGGGAGCAAACAGGA	k__Bacteria	p__Proteobacteria	c__Gammaproteobacteria	o__Burkholderiales	f__Comamonadaceae	__	[ASV1973] f__Comamonadaceae	0.0129312	0.253711	0.624598	0.274309	0.312422	0.145364	0.43412
GTTAATCGGAATTACTGGGCGTAAAGCGTGCGCAGGCGGTTCGTTAAGACAGATGTGAAATCCCCGGGCTTAACCTGGGAACTGCATTTGTGACTGGCGAGCTAGAGTATGGCAGAGGGGGGTAGAATTCCACGTGTAGCAGTGAAATGCGTAGAGATGTGGAGGAATACCGATGGCGAAGGCAGCCCCCTGGGCCAATACTGACGCTCATGCACGAAAGCGTGGGGAGCAAACAGGA	k__Bacteria	p__Proteobacteria	c__Gammaproteobacteria	o__Burkholderiales	f__Burkholderiaceae	g__Burkholderia-Caballeronia-Paraburkholderia	[ASV2005] g__Burkholderia-Caballeronia-Paraburkholderia	1.49517	0.00359874	0.28437	0.0899188	1.14592	0.184903	1.03393
GTTAATCGGAATTACTGGGCGTAAAGCGTGCGCAGGCGGTTTGTTAAGACAGATGTGAAATCCCCGGGCTCAACCTGGGAACTGCATTTGTGACTGGCAAGCTAGAGTCTGGCAGAGGGGGGTGGAATTCCGCGTGTAGCAGTGAAATGCGTAGATATGCGGAGGAACACCGATGGCGAAGGCAGCCCCCTGGGCCAACACTGACGCTCATGCACGAAAGCGTGGGGAGCAAACAGGA	k__Bacteria	p__Proteobacteria	c__Gammaproteobacteria	o__Burkholderiales	f__Burkholderiaceae	g__Robbsia	[ASV2015] g__Robbsia	0	0	0.976675	0.275448	0.377839	0.0686118	0.572199
GTTAATCGGAATTACTGGGCGTAAAGCGTGCGCAGGCGGTTCCGCAAGTCAGATGTGAAATCCCCGGGCTCAACCTGGGAACTGCATTTGAAACTACGGGGCTAGAGTGTGTCAGAGGGGGGTGGAATTCCACGTGTAGCAGTGAAATGCGTAGAGATGTGGAGGAACACCAATGGCGAAGGCAGCCCCCTGGGATGACACTGACGCTCATGCACGAAAGCGTGGGGAGCAAACAGGA	k__Bacteria	p__Proteobacteria	c__Gammaproteobacteria	o__Burkholderiales	__	__	[ASV2045] o__Burkholderiales	0.13901	0.275304	1.2949	0.591871	0.545893	0.995453	0.163485
GTTAATCGGAATTACTGGGCGTAAAGCGTGCGCAGGCGGTTTTGTAAGTTTGTCGTGAAAGCCCCGGGCTCAACCTGGGAATTGCGATGAAGACTGCAAGGCTTGAATCTGGCAGAGGGGGGTAGAATTCCACGTGTAGCAGTGAAATGCGTAGAGATGTGGAGGAACACCGATGGCGAAGGCAGCCCCCTGGGTCAAGATTGACGCTCATGCACGAAAGCGTGGGGAGCAAACAGGA	k__Bacteria	p__Proteobacteria	c__Gammaproteobacteria	o__Burkholderiales	f__Oxalobacteraceae	g__Massilia	[ASV2079] g__Massilia	0.166489	0	0.346999	0.169594	0.179333	0.137224	0.20988
GTTAATCGGAATTACTGGGCGTAAAGCGCACGCAGGCGGTTTGTTAAGTCAGATGTGAAATCCCCGGGCTCAACCTGGGAACTGCATCTGATACTGGCAAGCTTGAGTCTCGTAGAGGGGGGTAGAATTCCAGGTGTAGCGGTGAAATGCGTAGAGATCTGGAGGAATACCGGTGGCGAAGGCGGCCCCCTGGACGAAGACTGACGCTCAGGTGCGAAAGCGTGGGGAGCAAACAGGA	k__Bacteria	p__Proteobacteria	c__Gammaproteobacteria	o__Enterobacterales	f__Enterobacteriaceae	g__Escherichia-Shigella	[ASV2112] g__Escherichia-Shigella	0.801733	0.809717	0.00846339	0.0773985	0.995917	0.701236	0.384411
GTTAATCGGAATTACTGGGCGTAAAGCGCACGCAGGCGGTCTGTCAAGTCGGATGTGAAATCCCCGGGCTCAACCTGGGAACTGCATTCGAAACTGGCAGGCTTGAGTCTTGTAGAGGGGGGTAGAATTCCAGGTGTAGCGGTGAAATGCGTAGAGATCTGGAGGAATACCGGTGGCGAAGGCGGCCCCCTGGACAAAGACTGACGCTCAGGTGCGAAAGCGTGGGGAGCAAACAGGA	k__Bacteria	p__Proteobacteria	c__Gammaproteobacteria	o__Enterobacterales	f__Enterobacteriaceae	__	[ASV2124] f__Enterobacteriaceae	3.13258	13.2614	0.626291	6.06099	4.90966	5.48895	5.47676
GTTAATCGGAATTACTGGGCGTAAAGCGCACGCAGGCGGTCTGTCAAGTCGGATGTGAAATCCCCGGGCTCAACCTGGGAACTGCATTCGAAACTGGCAGGCTAGAGTCTTGTAGAGGGGGGTAGAATTCCAGGTGTAGCGGTGAAATGCGTAGAGATCTGGAGGAATACCGGTGGCGAAGGCGGCCCCCTGGACAAAGACTGACGCTCAGGTGCGAAAGCGTGGGGAGCAAACAGGA	k__Bacteria	p__Proteobacteria	c__Gammaproteobacteria	o__Enterobacterales	f__Enterobacteriaceae	__	[ASV2128] f__Enterobacteriaceae	0.140627	0.649573	0	0.163903	0.342875	0.294217	0.215403
GTTAATCGGAATTACTGGGCGTAAAGCGCACGCAGGCGGTCTGTTAAGTCAGATGTGAAATCCCCGGGCTTAACCTGGGAACTGCATTTGAAACTGGCAGGCTTGAGTCTTGTAGAGGGGGGTAGAATTCCAGGTGTAGCGGTGAAATGCGTAGAGATCTGGAGGAATACCGGTGGCGAAGGCGGCCCCCTGGACAAAGACTGACGCTCAGGTGCGAAAGCGTGGGGAGCAAACAGGA	k__Bacteria	p__Proteobacteria	c__Gammaproteobacteria	o__Enterobacterales	__	__	[ASV2134] o__Enterobacterales	0	0.176338	0.242053	0.0865042	0.1861	0.0453536	0.223135
GTTAATCGGATTTACTGGGCGTAAAGCGTGCGTAGGCGGCTTTTTAAGTCGGATGTGAAATCCCCGAGCTTAACTTGGGAATTGCATTCGATACTGGGAAGCTAGAGTATGGGAGAGGATGGTAGAATTCCAGGTGTAGCGGTGAAATGCGTAGAGATCTGGAGGAATACCGATGGCGAAGGCAGCCATCTGGCCTAATACTGACGCTGAGGTACGAAAGCATGGGGAGCAAACAGGA	k__Bacteria	p__Proteobacteria	c__Gammaproteobacteria	o__Pseudomonadales	f__Moraxellaceae	g__Acinetobacter	[ASV2145] g__Acinetobacter	0.441276	0.797121	0.0270828	0.61805	0.213169	0.473305	0.359005
GTTAATCGGAATTACTGGGCGTAAAGCGAGTGTAGGTGGCTCATTAAGTCACATGTGAAATCCCCGGGCTTAACCTGGGAACTGCATGTGATACTGGTGGTGCTAGAATATGTGAGAGGGAAGTAGAATTCCAGGTGTAGCGGTGAAATGCGTAGAGATCTGGAGGAATACCGATGGCGAAGGCAGCTTCCTGGCATAATATTGACACTGAGATTCGAAAGCGTGGGTAGCAAACAGGA	k__Bacteria	p__Proteobacteria	c__Gammaproteobacteria	o__Pseudomonadales	f__Moraxellaceae	g__Enhydrobacter	[ASV2173] g__Enhydrobacter	0.940743	0.746739	0.00846339	0.52244	0.612438	0.432603	0.695917
GTTGTTCGGAATTATTGGGCGTAAAGCGCGTGTAGGCGGCCTTGCAAGTCAGATGTGAAAGCCCTCGGCTCAACCGAGGAAGTGCGTTTGAAACTGCAGAGCTTGAGTGCCGGAGAGGGTGGCGGAATTCCCCAAGTAGAGGTGAAATTCGTAGATATGGGGAGGAACACCGGTGGCGAAGGCGGCCACCTGGACGGTCACTGACGCTGAGACGCGAAAGCGTGGGTAGCAAACAGGA	k__Bacteria	p__Myxococcota	c__Myxococcia	o__Myxococcales	f__Myxococcaceae	__	[ASV2292] f__Myxococcaceae	0	0	0.409628	0.150244	0.124067	0.227931	0.050813
GTTGCTCGGAATGACTGGGCGTAAAGGGCGCGTAGGCGGATTGGATTGTCGGGCGTGAAATTCCTGGGCTCAACCTGGGGACTGCGTTCGAGACGTCTGGTCTAGAGTTTGGAAGAGGGTCGTGGAATTCCCAGTGTAGAGGTGAAATTCGTAGATATTGGGAAGAACACCGGTGGCGAAGGCGGCGACCTGGTCCTTGACTGACGCTGAGGCGCGAAAGCGTGGGGAGCAAACAGGA	k__Bacteria	p__Proteobacteria	c__Alphaproteobacteria	o__Acetobacterales	f__Acetobacteraceae	g__Acidiphilium	[ASV2417] g__Acidiphilium	0.195584	0	0.370696	0.212846	0.172565	0.273284	0.115986
GTTGCTCGGAATGACTGGGCGTAAAGGGCGCGTAGGCGGACTGGTCAGTCAGACGTGAAATTCCTGGGCTCAACCTGGGGGCTGCGTTTGAGACGGCTGGTCTAGAGTTTGGAAGAGGGTCGTGGAATTCCCAGTGTAGAGGTGAAATTCGTAGATATTGGGAAGAACACCGGTGGCGAAGGCGGCGACCTGGTCCTTGACTGACGCTGAGGCGCGAAAGCGTGGGGAGCAAACAGGA	k__Bacteria	p__Proteobacteria	c__Alphaproteobacteria	o__Acetobacterales	f__Acetobacteraceae	__	[ASV2436] f__Acetobacteraceae	0.337827	0.136752	0.820949	0.420001	0.452279	0.441907	0.430806
GTTGCTCGGAATGACTGGGCGTAAAGGGCGCGTAGGCGGAATGCTTTGTCGGGCGTGAAATTCCAGGGCTTAACCTTGGGGCTGCGTTCGAGACGGGTATTCTAGAGTGGAGAAGAGGGTCGTGGAATTCCCAGTGTAGAGGTGAAATTCGTAGATATTGGGAAGAACACCGGTGGCGAAGGCGGCGACCTGGTCTTTTACTGACGCTGAGGCGCGAAAGCGTGGGGAGCAAACAGGA	k__Bacteria	p__Proteobacteria	c__Alphaproteobacteria	o__Acetobacterales	f__Acetobacteraceae	g__Acidiphilium	[ASV2468] g__Acidiphilium	0.211748	0.163743	1.03423	0.49057	0.453407	0.446558	0.495979
GTTGCTCGGAATGACTGGGCGTAAAGGGCGCGTAGGCGGAATGCTTTGTCGGGCGTGAAATTCCAGGGCTTAACCTTGGGACTGCGTTCGAGACGGGTATTCTAGAGTGGAGAAGAGGGTCGTGGAATTCCCAGTGTAGAGGTGAAATTCGTAGATATTGGGAAGAACACCGGTGGCGAAGGCGGCGACCTGGTCTTTTACTGACGCTGAGGCGCGAAAGCGTGGGGAGCAAACAGGA	k__Bacteria	p__Proteobacteria	c__Alphaproteobacteria	o__Acetobacterales	f__Acetobacteraceae	g__Acidiphilium	[ASV2471] g__Acidiphilium	0.101833	0.00539811	0.296219	0.135447	0.137601	0.205835	0.0706964
GTTGCTCGGAATGACTGGGCGTAAAGGGCGCGTAGGCGGACAGTTTAGTCAGACGTGAAATTCCTGGGCTCAACCTGGGGGCTGCGTTTGATACGGATTGTCTAGAGTTTGGAAGAGGGTTGTGGAATTCCCAGTGTAGAGGTGAAATTCGTAGATATTGGGAAGAACACCGGTGGCGAAGGCGGCAACCTGGTCCTTGACTGACGCTGAGGCGCGAAAGCGTGGGGAGCAAACAGGA	k__Bacteria	p__Proteobacteria	c__Alphaproteobacteria	o__Acetobacterales	f__Acetobacteraceae	__	[ASV2475] f__Acetobacteraceae	0.438044	0.0251912	0.0372389	0.243578	0.104893	0.0523311	0.289413
GTTGCTCGGAATGACTGGGCGTAAAGGGCGCGTAGGCGGACGATTTAGTCAGACGTGAAATTCCTGGGCTCAACCTGGGGGCTGCGTTTGATACGGATTGTCTAGAGTTTGGAAGAGGGTTGTGGAATTCCCAGTGTAGAGGTGAAATTCGTAGATATTGGGAAGAACACCGGTGGCGAAGGCGGCAACCTGGTCCTTGACTGACGCTGAGGCGCGAAAGCGTGGGGAGCAAACAGGA	k__Bacteria	p__Proteobacteria	c__Alphaproteobacteria	o__Acetobacterales	f__Acetobacteraceae	__	[ASV2476] f__Acetobacteraceae	0.113148	0.0431849	0.856495	0.3187	0.360921	0.245375	0.429701
GTTGCTCGGAATGACTGGGCGTAAAGGGCGCGTAGGCGGACATTTTAGTCAGACGTGAAATTCCTGGGCTCAACCTGGGGGCTGCGTTTGATACGGGATGTCTAGAGTTTGGAAGAGGGTTGTGGAATTCCCAGTGTAGAGGTGAAATTCGTAGATATTGGGAAGAACACCGGTGGCGAAGGCGGCAACCTGGTCCTTGACTGACGCTGAGGCGCGAAAGCGTGGGGAGCAAACAGGA	k__Bacteria	p__Proteobacteria	c__Alphaproteobacteria	o__Acetobacterales	f__Acetobacteraceae	__	[ASV2477] f__Acetobacteraceae	0.433194	0.0881691	0.974982	0.488293	0.523336	0.162808	0.831787
GTTGCTCGGAATGACTGGGCGTAAAGGGCGCGTAGGCGGACAGTTTAGTCAGACGTGAAATTCCTGGGCTCAACCTGGGGGCTGCGTTTGATACGGATTGTCTAGAGTTTGGAAGAGGGTCGTGGAATTCCCAGTGTAGAGGTGAAATTCGTAGATATTGGGAAGAACACCGGTGGCGAAGGCGGCGACCTGGTCCTTGACTGACGCTGAGGCGCGAAAGCGTGGGGAGCAAACAGGA	k__Bacteria	p__Proteobacteria	c__Alphaproteobacteria	o__Acetobacterales	f__Acetobacteraceae	__	[ASV2478] f__Acetobacteraceae	0.253774	0.0665767	0.871729	0.34374	0.459047	0.413997	0.389935
GTTGCTCGGAATGACTGGGCGTAAAGGGCGCGTAGGCGGATTGCGCAGTCAGATGTGAAATTCCTGGGCTTAACCTGGGGGCTGCATTTGAGACGCGTAGTCTAGAGTGTGAAAGAGGGTCGTGGAATTCCCAGTGTAGAGGTGAAATTCGTAGATATTGGGAAGAACACCGGTGGCGAAGGCGGCGACCTGGTTCATAACTGACGCTGAGGCGCGAAAGCGTGGGGAGCAAACAGGA	k__Bacteria	p__Proteobacteria	c__Alphaproteobacteria	o__Acetobacterales	f__Acetobacteraceae	g__Endobacter	[ASV2521] g__Endobacter	0.0727379	0.0161943	1.36261	0.424554	0.548149	0.671	0.311506
GTTGCTCGGAATGACTGGGCGTAAAGGGCGCGTAGGCGGATCACGCAGTCAGATGTGAAATTCCTGGGCTTAACCTGGGGGCTGCATTTGAGACGCGTGGTCTAGAGTGTGAAAGAGGGTCGTGGAATTCCCAGTGTAGAGGTGAAATTCGTAGATATTGGGAAGAACACCGGTGGCGAAGGCGGCGACCTGGTTCATAACTGACGCTGAGGCGCGAAAGCGTGGGGAGCAAACAGGA	k__Bacteria	p__Proteobacteria	c__Alphaproteobacteria	o__Acetobacterales	f__Acetobacteraceae	g__Endobacter	[ASV2523] g__Endobacter	0.282869	0.0503824	2.20725	0.783091	0.923733	1.20361	0.521386
GTTGCTCGGAATGACTGGGCGTAAAGGGCGCGTAGGCGGATCACGCAGTCAGATGTGAAATTCCTGGGCTTAACCTGGGGGCTGCATTTGAGACGCGTGGTCTAGAGTGTGAAAGAGGGTCGTGGAATTCCCAGTGTAGAGGTGAAATTCGTAGATATTGGGAAGAACACCGGTGGCGAAGGCGGCGACCTGGTTCACAACTGACGCTGAGGCGCGAAAGCGTGGGGAGCAAACAGGA	k__Bacteria	p__Proteobacteria	c__Alphaproteobacteria	o__Acetobacterales	f__Acetobacteraceae	g__Endobacter	[ASV2524] g__Endobacter	1.04258	0.0107962	1.39477	0.845692	0.825607	1.31642	0.378888
GTTGCTCGGAATGACTGGGCGTAAAGGGCGCGTAGGCGGATCACGCAGTCAGATGTGAAATTCCTGGGCTTAACCTGGGGGCTGCATTTGAGACGCGTGGTCTAGAGTGTGAAAGAGGGTCGTGGAATTCCCAGTGTAGAGGTGAAATTCGTAGATATTGGGAAGAACACCGGTGGCGAAGGCGGCGACCTGGTTCATTACTGACGCTGAGGCGCGAAAGCGTGGGGAGCAAACAGGA	k__Bacteria	p__Proteobacteria	c__Alphaproteobacteria	o__Acetobacterales	f__Acetobacteraceae	g__Endobacter	[ASV2537] g__Endobacter	0.514014	0.0701754	3.7222	1.28732	1.60723	0.125595	2.70414
GTTGTTCGGAATTACTGGGCGTAAAGGGCGCGTAGGCGGTTTATCAAGTCAGGCGTGAAAGCCCCGGGCTCAACCTGGGAATTGCGTTTGATACTGGTAGACTTGAGTTCGGGAGAGGTGAGTGGAATTCCCAGTGTAGAGGTGAAATTCGTAGATATTGGGAAGAACACCGGTGGCGAAGGCGGCTCACTGGACCGATACTGACGCTGAGGCGCGAAAGCGTGGGGAGCAAACAGGA	k__Bacteria	p__Proteobacteria	c__Alphaproteobacteria	__	__	__	[ASV2586] c__Alphaproteobacteria	0.171338	0.622582	0.0203121	0.336911	0.189484	0.316312	0.212089
GTTGCTCGGAATCACTGGGCGTAAAGGGTGCGTAGGCGGGTCTTTAAGTCAGGGGTGAAATCCTGGAGCTCAACTCCAGAACTGCCTTTGATACTGAAGATCTTGAGTTCGGGAGAGGTGAGTGGAACTGCGAGTGTAGAGGTGAAATTCGTAGATATTCGCAAGAACACCAGTGGCGAAGGCGGCTCACTGGCCCGATACTGACGCTGAGGCACGAAAGCGTGGGGAGCAAACAGGA	k__Bacteria	p__Proteobacteria	c__Alphaproteobacteria	o__Rhizobiales	f__Xanthobacteraceae	__	[ASV2619] f__Xanthobacteraceae	0.224679	0.205128	0	0.0671546	0.218809	0.224442	0.0662778
GTTGCTCGGAATCACTGGGCGTAAAGGGTGCGTAGGCGGGTTTTTAAGTCAGGGGTGAAATCCTGGAGCTCAACTCCAGAACTGCCTTTGATACTGAAGATCTTGAGTCCGGGAGAGGTGAGTGGAACTGCGAGTGTAGAGGTGAAATTCGTAGATATTCGCAAGAACACCAGTGGCGAAGGCGGCTCACTGGCCCGGTACTGACGCTGAGGCACGAAAGCGTGGGGAGCAAACAGGA	k__Bacteria	p__Proteobacteria	c__Alphaproteobacteria	o__Rhizobiales	f__Xanthobacteraceae	g__Bradyrhizobium	[ASV2627] g__Bradyrhizobium	0.182653	0.340081	0.0169268	0.0842278	0.268435	0.194206	0.160171
GTTGCTCGGAATCACTGGGCGTAAAGGGCGCGTAGGCGGCGTTTTAAGTCGGGGGTGAAAGCCTGTGGCTCAACCACAGAATGGCCTTCGATACTGGGACGCTTGAGTATGGTAGAGGTTGGTGGAACTGCGAGTGTAGAGGTGAAATTCGTAGATATTCGCAAGAACACCGGTGGCGAAGGCGGCCAACTGGACCATCACTGACGCTGAGGCGCGAAAGCGTGGGGAGCAAACAGGA	k__Bacteria	p__Proteobacteria	c__Alphaproteobacteria	o__Rhizobiales	f__Beijerinckiaceae	g__Methylobacterium-Methylorubrum	[ASV2655] g__Methylobacterium-Methylorubrum	0.192351	0.395861	0	0.165041	0.218809	0.265144	0.122614
GTTGCTCGGAATCACTGGGCGTAAAGGGCGCGTAGGCGGCGTTTTAAGTCGGGGGTGAAAGCCTGTGGCTCAACCACAGAATGGCCTTCGATACTGGGACGCTTGAGTATGGTAGAGGTTGGTGGAACTGCGAGTGTAGAGGTGAAATTCGTAGATATTCGCAAGAACACCGGTGGCGAAGGCGGCCAACTGGACCATTACTGACGCTGAGGCGCGAAAGCGTGGGGAGCAAACAGGA	k__Bacteria	p__Proteobacteria	c__Alphaproteobacteria	o__Rhizobiales	f__Beijerinckiaceae	g__Methylobacterium-Methylorubrum	[ASV2661] g__Methylobacterium-Methylorubrum	0.835677	0.338282	1.90934	1.08016	0.997045	0.596574	1.45811
GTTGCTCGGAATCACTGGGCGTAAAGGGCGCGTAGGCGGCGTTTTAAGTCGGGGGTGAAAGCCTGTGGCTCAACCACAGAATGGCCTTCGATACTGGGACGCTTGAGTCTGGTAGAGGTTGGTGGAACTGCGAGTGTAGAGGTGAAATTCGTAGATATTCGCAAGAACACCGGTGGCGAAGGCGGCCAACTGGACCAGTACTGACGCTGAGGCGCGAAAGCGTGGGGAGCAAACAGGA	k__Bacteria	p__Proteobacteria	c__Alphaproteobacteria	o__Rhizobiales	f__Beijerinckiaceae	g__Methylobacterium-Methylorubrum	[ASV2665] g__Methylobacterium-Methylorubrum	0.468755	2.43995	0.0287755	1.09951	0.786132	1.04081	0.848356
GTTGCTCGGAATCACTGGGCGTAAAGGGCGCGTAGGCGGCCGATCAAGTCGAGGGTGAAAGCCCGTGGCTCAACCACGGAACGGCCTTCGATACTGTTTGGCTTGAGTGTGGTAGAGGTCGGTGGAACTGCGAGTGTAGAGGTGAAATTCGTAGATATTCGCAAGAACACCGGTGGCGAAGGCGGCCGACTGGACCATCACTGACGCTGAGGCGCGAAAGCGTGGGGAGCAAACAGGA	k__Bacteria	p__Proteobacteria	c__Alphaproteobacteria	o__Rhizobiales	f__Beijerinckiaceae	g__Methylobacterium-Methylorubrum	[ASV2670] g__Methylobacterium-Methylorubrum	0.100217	0.0233918	0.399472	0.187805	0.16467	0.124432	0.225345
GTTGCTCGGAATCACTGGGCGTAAAGGGCGCGTAGGCGGCCATTTAAGTCGGGGGTGAAAGCCTGTGGCTCAACCACAGAATTGCCTTCGATACTGGATGGCTTGAGTTCGGTAGAGGTTGGTGGAACTGCGAGTGTAGAGGTGAAATTCGTAGATATTCGCAAGAACACCGGTGGCGAAGGCGGCCAACTGGACCGACACTGACGCTGAGGCGCGAAAGCGTGGGGAGCAAACAGGA	k__Bacteria	p__Proteobacteria	c__Alphaproteobacteria	o__Rhizobiales	f__Beijerinckiaceae	g__Methylobacterium-Methylorubrum	[ASV2673] g__Methylobacterium-Methylorubrum	0.216597	0.014395	0.431633	0.246992	0.203018	0.134898	0.310401
GTTGCTCGGAATCACTGGGCGTAAAGGGCGCGTAGGCGGCCGTTTAAGTCGGGGGTGAAAGCCTGTGGCTCAACCACAGAATTGCCTTCGATACTGGACGGCTTGAGTCCGGAAGAGGTCAGTGGAACTGCGAGTGTAGAGGTGAAATTCGTAGATATTCGCAAGAACACCAGTGGCGAAGGCGGCTGACTGGTCCGGAACTGACGCTGAGGCGCGAAAGCGTGGGGAGCAAACAGGA	k__Bacteria	p__Proteobacteria	c__Alphaproteobacteria	o__Rhizobiales	f__Beijerinckiaceae	__	[ASV2679] f__Beijerinckiaceae	0.0404099	0.419253	0	0.121789	0.17031	0.156993	0.13587
GTTGCTCGGAATCACTGGGCGTAAAGGGCGCGTAGGCGGCCGATTAAGTCGGGGGTGAAAGCCTGTGGCTCAACCACAGAATTGCCTTCGATACTGGTTGGCTTGAGACCGGAAGAGGACAGCGGAACTGCGAGTGTAGAGGTGAAATTCGTAGATATTCGCAAGAACACCAGTGGCGAAGGCGGCTGTCTGGTCCGGTTCTGACGCTGAGGCGCGAAAGCGTGGGGAGCAAACAGGA	k__Bacteria	p__Proteobacteria	c__Alphaproteobacteria	o__Rhizobiales	f__Beijerinckiaceae	g__Methylobacterium-Methylorubrum	[ASV2685] g__Methylobacterium-Methylorubrum	0.160023	0.377868	0.0135414	0.196911	0.162415	0.198858	0.161276
GTTGTTCGGATTTACTGGGCGTAAAGGGCGCGTAGGCGGGCGAATCAGTCAGGGGTGAAATCCCAAGGCTCAACCTTGGAACTGCCTTTGATACTGTTTGTCTTGAGTTCGAGAGAGGTAAGTGGAACTGCGAGTGTAGAGGTGAAATTCGTAGATATTCGCAAGAACACCAGTGGCGAAGGCGGCTTACTGGCTCGAAACTGACGCTGAGGCGCGAAAGCGTGGGGAGCAAACAGGA	k__Bacteria	p__Proteobacteria	c__Alphaproteobacteria	o__Rhizobiales	f__Beijerinckiaceae	g__1174-901-12	[ASV2733] g__1174-901-12	0.0969838	0.0467836	0.744778	0.303903	0.292121	0.458187	0.145811
GTTGTTCGGATTTACTGGGCGTAAAGGGCGCGTAGGCGGGCGAATAAGTCAGGGGTGAAATCCCAAGGCTCAACCTTGGAACTGCCTTTGATACTGTTTGTCTTGAGTTCGAGAGAGGTAAGTGGAACTGCGAGTGTAGAGGTGAAATTCGTAGATATTCGCAAGAACACCAGTGGCGAAGGCGGCTTACTGGCTCGAAACTGACGCTGAGGCGCGAAAGCGTGGGGAGCAAACAGGA	k__Bacteria	p__Proteobacteria	c__Alphaproteobacteria	o__Rhizobiales	f__Beijerinckiaceae	g__1174-901-12	[ASV2734] g__1174-901-12	0.460673	0.149348	0.565354	0.400651	0.394758	0.311661	0.47941
GTTGTTCGGATTTACTGGGCGTAAAGGGCGCGTAGGCGGGCTGATAAGTCAGGGGTGAAATCCCAAGGCTCAACCTTGGAACTGCCTTTGATACTGTCGGTCTTGAGTTCGAGAGAGGTAAGTGGAACTGCGAGTGTAGAGGTGAAATTCGTAGATATTCGCAAGAACACCAGTGGCGAAGGCGGCTTACTGGCTCGATACTGACGCTGAGGCGCGAAAGCGTGGGGAGCAAACAGGA	k__Bacteria	p__Proteobacteria	c__Alphaproteobacteria	o__Rhizobiales	f__Beijerinckiaceae	g__1174-901-12	[ASV2737] g__1174-901-12	0.49785	0.0881691	1.23227	0.692034	0.537998	0.807061	0.431911
GTTGTTCGGATTTACTGGGCGTAAAGGGCGCGTAGGCGGACTGATAAGTCAGGGGTGAAATCCCAAGGCTCAACCTTGGAACTGCCTTTGATACTGTTTGTCTTGAGTTCGAGAGAGGTAAGTGGAACTGCGAGTGTAGAGGTGAAATTCGTAGATATTCGCAAGAACACCAGTGGCGAAGGCGGCTTACTGGCTCGAAACTGACGCTGAGGCGCGAAAGCGTGGGGAGCAAACAGGA	k__Bacteria	p__Proteobacteria	c__Alphaproteobacteria	o__Rhizobiales	f__Beijerinckiaceae	g__1174-901-12	[ASV2739] g__1174-901-12	0.216597	0.0503824	0.529808	0.261789	0.27633	0.244212	0.292727
GTTGTTCGGAATCACTGGGCGTAAAGGGTGCGTAGGCGGATTTTTAAGTCAGGGGTGAAATCCCGAGGCTCAACCTCGGAACTGCCTTTGATACTGGGGATCTTGAGTCCGGAAGAGGTGAGTGGAACTGCGAGTGTAGAGGTGAAATTCGTAGATATTCGCAAGAACACCGGTGGCGAAGGCGGCTCACTGGTCCGGAACTGACGCTGAGGCACGACAGCGTGGGGAGCAAACAGGA	k__Bacteria	p__Proteobacteria	c__Alphaproteobacteria	o__Rhizobiales	f__Beijerinckiaceae	g__1174-901-12	[ASV2751] g__1174-901-12	0.16164	0.0809717	0.302989	0.200326	0.166926	0.15583	0.20988
GTTGTTCGGAATCACTGGGCGTAAAGGGTGCGTAGGCGGATTCTTAAGTCAGGGGTGAAATCCCGAGGCTCAACCTCGGAACTGCCTTTGATACTGGGGATCTTGAGTCCGGAAGAGGTGAGTGGAACTGCGAGTGTAGAGGTGAAATTCGTAGATATTCGCAAGAACACCAGTGGCGAAGGCGGCTCACTGGTCCGGAACTGACGCTGAGGCACGACAGCGTGGGGAGCAAACAGGA	k__Bacteria	p__Proteobacteria	c__Alphaproteobacteria	o__Rhizobiales	f__Beijerinckiaceae	g__1174-901-12	[ASV2753] g__1174-901-12	0.252158	0.0197931	0.340228	0.220813	0.196251	0.305846	0.115986
GTTGTTCGGAATCACTGGGCGTAAAGGGTGCGTAGGCGGGATCTTAAGTCAGGGGTGAAATCCCGAGGCTCAACCTCGGAACTGCCTTTGATACTGGGGTCCTTGAGTCCGGAAGAGGTGAGTGGAACTGCGAGTGTAGAGGTGAAATTCGTAGATATTCGCAAGAACACCGGTGGCGAAGGCGGCTCACTGGTCCGGAACTGACGCTGAGGCACGACAGCGTGGGGAGCAAACAGGA	k__Bacteria	p__Proteobacteria	c__Alphaproteobacteria	o__Rhizobiales	f__Beijerinckiaceae	g__1174-901-12	[ASV2757] g__1174-901-12	1.7053	0.0647773	1.60127	1.29073	1.01847	0.717517	1.56858
GTTGTTCGGAATCACTGGGCGTAAAGGGTGCGTAGGCTGGTTCTTAAGTCAGGGGTGAAATCCCGAGGCTCAACCTCGGAACTGCCTTTGATACTGGGGACCTTGAGTCCGGAAGAGGTGAGTGGAACTGCGAGTGTAGAGGTGAAATTCGTAGATATTCGCAAGAACACCGGTGGCGAAGGCGGCTCACTGGTCCGGAACTGACGCTGAGGCACGACAGCGTGGGGAGCAAACAGGA	k__Bacteria	p__Proteobacteria	c__Alphaproteobacteria	o__Rhizobiales	f__Beijerinckiaceae	g__1174-901-12	[ASV2760] g__1174-901-12	0.433194	0	0.666915	0.468944	0.28197	0.0558198	0.678243
GTTGTTCGGAATCACTGGGCGTAAAGGGTGCGTAGGCGGATTCTTAAGTCAGGGGTGAAATCCCGAGGCTCAACCTCGGAACTGCCTTTGATACTGGGGATCTTGAGTCCGGAAGAGGTGAGTGGAACTGCGAGTGTAGAGGTGAAATTCGTAGATATTCGCAAGAACACCGGTGGCGAAGGCGGCTCACTGGTCCGGAACTGACGCTGAGGCACGACAGCGTGGGGAGCAAACAGGA	k__Bacteria	p__Proteobacteria	c__Alphaproteobacteria	o__Rhizobiales	f__Beijerinckiaceae	g__1174-901-12	[ASV2766] g__1174-901-12	1.79097	0.991453	3.12976	2.05903	1.91627	1.07802	2.85105
GTTGTTCGGAATCACTGGGCGTAAAGGGTGCGTAGGCGGATGCTTAAGTCAGGGGTGAAATCCCGAGGCTCAACCTCGGAACTGCCTTTGATACTGGGCGTCTTGAGTCCGGAAGAGGTGAGTGGAACTGCGAGTGTAGAGGTGAAATTCGTAGATATTCGCAAGAACACCGGTGGCGAAGGCGGCTCACTGGTCCGGAACTGACGCTGAGGCACGACAGCGTGGGGAGCAAACAGGA	k__Bacteria	p__Proteobacteria	c__Alphaproteobacteria	o__Rhizobiales	f__Beijerinckiaceae	g__1174-901-12	[ASV2767] g__1174-901-12	0.67727	0.048583	0.683842	0.43935	0.523336	0.173274	0.774346
GTTGTTCGGAATCACTGGGCGTAAAGGGTGCGTAGGCGGGCGCTTAAGTCAGGGGTGAAATCCCGAGGCTCAACCTCGGAACTGCCTTTGATACTGGGTGTCTTGAGTCCGGAAGAGGTGAGTGGAACTGCGAGTGTAGAGGTGAAATTCGTAGATATTCGCAAGAACACCGGTGGCGAAGGCGGCTCACTGGTCCGGAACTGACGCTGAGGCACGACAGCGTGGGGAGCAAACAGGA	k__Bacteria	p__Proteobacteria	c__Alphaproteobacteria	o__Rhizobiales	f__Beijerinckiaceae	g__1174-901-12	[ASV2768] g__1174-901-12	0.239227	0.0323887	1.06469	0.468944	0.431978	0.039539	0.840624
GTTGTTCGGAATCACTGGGCGTAAAGGGTGCGCAGGCGGGCATTTAAGTCAGGGGTGAAATCCCGAGGCTCAACCTCGGAACGGCCTTTGATACTGGATGTCTTGAGTCCGGAAGAGGTGAGTGGAACTGCGAGTGTAGAGGTGAAATTCGTAGATATTCGCAAGAACACCGGTGGCGAAGGCGGCTCACTGGTCCGGAACTGACGCTGAGGCACGACAGCGTGGGGAGCAAACAGGA	k__Bacteria	p__Proteobacteria	c__Alphaproteobacteria	o__Rhizobiales	f__Beijerinckiaceae	g__1174-901-12	[ASV2776] g__1174-901-12	0.34106	0.0215924	1.063	0.49057	0.473709	0.0465165	0.895855
GTTGTTCGGAATCACTGGGCGTAAAGGGTGCGCAGGCGGGCACATCAGTCAGGGGTGAAATCCCGAGGCTCAACCTCGGAACGGCCTTTGATACTGTGTGTCTTGAGTCCGGAAGAGGTGAGTGGAACTGCGAGTGTAGAGGTGAAATTCGTAGATATTCGCAAGAACACCAGTGGCGAAGGCGGCTCACTGGTCCGGAACTGACGCTGAGGCACGACAGCGTGGGGAGCAAACAGGA	k__Bacteria	p__Proteobacteria	c__Alphaproteobacteria	o__Rhizobiales	f__Beijerinckiaceae	g__1174-901-12	[ASV2777] g__1174-901-12	0.554424	0.109762	1.61651	0.931058	0.610182	0.361666	1.15765
GTTGTTCGGAATCACTGGGCGTAAAGGGTGCGTAGGCGGGCATTTAAGTCAGGGGTGAAATCCCGAGGCTCAACCTCGGAACTGCCCTTGATACTGGGTGTCTTGAGTCCGGAAGAGGTGAGTGGAACTGCGAGTGTAGAGGTGAAATTCGTAGATATTCGCAAGAACACCGGTGGCGAAGGCGGCTCACTGGTCCGGAACTGACGCTGAGGCACGACAGCGTGGGGAGCAAACAGGA	k__Bacteria	p__Proteobacteria	c__Alphaproteobacteria	o__Rhizobiales	f__Beijerinckiaceae	g__1174-901-12	[ASV2780] g__1174-901-12	4.16545	0.316689	6.18674	3.90407	3.35882	2.2514	4.93991
GTTGTTCGGAATCACTGGGCGTAAAGGGTGCGCAGGCGGGCATTTAAGTCAGGGGTGAAATCCCGAGGCTCAACCTCGGAACTGCCCTTGATACTGGATGTCTTGAGTCCGGAAGAGGTGAGTGGAACTGCGAGTGTAGAGGTGAAATTCGTAGATATTCGCAAGAACACCGGTGGCGAAGGCGGCTCACTGGTCCGGAACTGACGCTGAGGCACGACAGCGTGGGGAGCAAACAGGA	k__Bacteria	p__Proteobacteria	c__Alphaproteobacteria	o__Rhizobiales	f__Beijerinckiaceae	g__1174-901-12	[ASV2781] g__1174-901-12	0.17942	0.0755735	0.340228	0.217399	0.183844	0	0.391039
GTTGTTCGGAATCACTGGGCGTAAAGGGTGCGTAGGCGGGCAATTAAGTCAGGGGTGAAATCCCGAGGCTCAACCTCGGAACTGCCCTTGATACTGGTTGTCTTGAGTCCGGAAGAGGTGAGTGGAACTGCGAGTGTAGAGGTGAAATTCGTAGATATTCGCAAGAACACCGGTGGCGAAGGCGGCTCACTGGTCCGGAACTGACGCTGAGGCACGACAGCGTGGGGAGCAAACAGGA	k__Bacteria	p__Proteobacteria	c__Alphaproteobacteria	o__Rhizobiales	f__Beijerinckiaceae	g__1174-901-12	[ASV2784] g__1174-901-12	1.12824	0.0197931	1.11717	0.734148	0.816584	0.409345	1.12341
GTTGTTCGGAATCACTGGGCGTAAAGGGTGCGCAGGCGGGATCTTAAGTCAGGGGTGAAATCCCGAGGCTCAACCTCGGAACTGCCCTTGATACTGGGGTTCTTGAGTCCGGAAGAGGTGGGTGGAACTGCGAGTGTAGAGGTGAAATTCGTAGATATTCGCAAGAACACCGGTGGCGAAGGCGGCCCACTGGTCCGGAACTGACGCTGAGGCACGACAGCGTGGGGAGCAAACAGGA	k__Bacteria	p__Proteobacteria	c__Alphaproteobacteria	o__Rhizobiales	f__Beijerinckiaceae	g__1174-901-12	[ASV2786] g__1174-901-12	0.0420263	1.1372	0.057551	0.488293	0.296632	0.0488423	0.71801
GTTGTTCGGAATCACTGGGCGTAAAGGGTGCGCAGGCGGATCATTAAGTCAGGGGTGAAATCCCGAGGCTCAACCTCGGAACGGCCTTTGATACTGGTGATCTTGAGTCCGGAAGAGGTGAGTGGAACTGCGAGTGTAGAGGTGAAATTCGTAGATATTCGCAAGAACACCGGTGGCGAAGGCGGCTCACTGGTCCGGAACTGACGCTGAGGCACGACAGCGTGGGGAGCAAACAGGA	k__Bacteria	p__Proteobacteria	c__Alphaproteobacteria	o__Rhizobiales	f__Beijerinckiaceae	g__1174-901-12	[ASV2798] g__1174-901-12	1.13148	0.0989654	2.23095	1.11886	1.22939	0.501215	1.8138
GTTGTTCGGAATCACTGGGCGTAAAGGGTGCGTAGGCGGATTTTTAAGTCAGGGGTGAAATCCCGAGGCTCAACCTCGGAACTGCCTTTGATACTGGGGATCTTGAGTCCGGAAGAGGTGAGTGGAACTGCGAGTGTAGAGGTGAAATTCGTAGATATTCGCAAGAACACCGGTGGCGAAGGCGGCTCACTGGTCCGGAACTGACGCTGAGGCACGAAAGCGTGGGGAGCAAACAGGA	k__Bacteria	p__Proteobacteria	c__Alphaproteobacteria	o__Rhizobiales	f__Beijerinckiaceae	g__1174-901-12	[ASV2800] g__1174-901-12	0.132545	0	0.583974	0.241301	0.242494	0.163971	0.315924
GTTGTTCGGATTTACTGGGCGTAAAGGGTGCGTAGGCGGATTGTTAAGTCAGGGGTGAAATCCCGAGGCTCAACCTCGGAACTGCCTTTGATACTGGCGATCTTGAGTCTGGGAGAGGTGAGTGGAACTGCGAGTGTAGAGGTGAAATTCGTAGATATTCGCAAGAACACCGGTGGCGAAGGCGGCTCACTGGCCCGGTACTGACGCTGAGGCACGAAAGCGTGGGGAGCAAACAGGA	k__Bacteria	p__Proteobacteria	c__Alphaproteobacteria	o__Rhizobiales	f__Beijerinckiaceae	g__1174-901-12	[ASV2804] g__1174-901-12	0.223063	0.0125956	0.512881	0.204878	0.302272	0.407019	0.108254
GTTGTTCGGATTAACTGGGCGTAAAGGGTGCGTAGGCGGGTTTTTAAGTCAGGGGTGAAATCCCGAGGCTCAACCTCGGAACTGCCTTTGATACTGGAAATCTTGAGTCCGGGAGAGGTGAGTGGAACTGCGAGTGTAGAGGTGAAATTCGTAGATATTCGCAAGAACACCAGTGGCGAAGGCGGCTCACTGGCCCGGTACTGACGCTGAGGCACGAAAGCGTGGGGAGCAAACAGGA	k__Bacteria	p__Proteobacteria	c__Alphaproteobacteria	o__Rhizobiales	f__Beijerinckiaceae	g__1174-901-12	[ASV2806] g__1174-901-12	0.378237	0.129555	0.990216	0.54179	0.46807	0.664023	0.353482
GTTGTTCGGATTAACTGGGCGTAAAGGGTGCGTAGGCGGGTTTTTAAGTCAGGGGTGAAATCCCGAGGCTCAACCTCGGAACTGCCTTTGATACTGGAAATCTTGAGTCCGGGAGAGGTGAGTGGAACTGCGAGTGTAGAGGTGAAATTCGTAGATATTCGCAAGAACACCAGTGGCGAAGGCGGCTCACTGGCCCGGAACTGACGCTGAGGCACGAAAGCGTGGGGAGCAAACAGGA	k__Bacteria	p__Proteobacteria	c__Alphaproteobacteria	o__Rhizobiales	f__Beijerinckiaceae	g__1174-901-12	[ASV2807] g__1174-901-12	0.151941	0.0953666	0.299604	0.225366	0.142113	0.260492	0.110463
GTTGTTCGGATTTACTGGGCGTAAAGCGCACGTAGGCGGAAATTTAAGTCAGGGGTGAAATCCCGAGGCTCAACCTCGGAACTGCCTTTGATACTGGGTTTCTTGAGTCCGGAAGAGGTGAGTGGAACTGCGAGTGTAGAGGTGAAATTCGTAGATATTCGCAAGAACACCAGTGGCGAAGGCGGCTCACTGGTCCGGAACTGACGCTGAGGTGCGAAAGCGTGGGGAGCAAACAGGA	k__Bacteria	p__Proteobacteria	c__Alphaproteobacteria	o__Rhizobiales	f__Beijerinckiaceae	__	[ASV2857] f__Beijerinckiaceae	0.462289	0.431849	1.07993	0.703416	0.615822	0.724494	0.597605
GTTGCTCGGAATTACTGGGCGTAAAGGGAGCGTAGGCGGATCGTTTAGTCAGGGGTGAAATCCCGGGGCTCAACCTCGGAACTGCCTTTGATACTGGCGATCTTGAGTATGGGAGAGGTGTGTGGAACTCCGAGTGTAGAGGTGAAATTCGTAGATATTCGGAAGAACACCAGTGGCGAAGGCGACACACTGGCCCATTACTGACGCTGAGGCTCGAAAGCGTGGGGAGCAAACAGGA	k__Bacteria	p__Proteobacteria	c__Alphaproteobacteria	o__Caulobacterales	f__Caulobacteraceae	__	[ASV2967] f__Caulobacteraceae	0.245692	0.0395861	0.313145	0.258374	0.14888	0.307009	0.10494
GTTGTTCGGAATTACTGGGCGTAAAGCGCACGTAGGCGGCTTGGTAAGTTAGAGGTGAAAGCCTGGAGCTCAACTCCAGAATTGCCTTTAAGACTGCCGAGCTAGCAGGTGAGAGAGGTAAGTGGAATTCCGAGTGTAGAGGTGAAATTCGTAGATATTCGGAAGAACACCAGTGGCGAAGGCGGCTTACTGGCTCATACTGGACGCTGAGGTGCGAAAGCGTGGGGAGCAAACAGGA	k__Bacteria	p__Proteobacteria	c__Alphaproteobacteria	o__Sphingomonadales	f__Sphingomonadaceae	g__Sphingomonas	[ASV3037] g__Sphingomonas	0.622313	0.0323887	0.260672	0.314147	0.316934	0.0151179	0.600919
GTTGTTCGGAATTACTGGGCGTAAAGCGCACGTAGGCGGCTTTGTAAGTTAGAGGTGAAAGCCTGGGGCTCAACCCCAGAATTGCCTTTAAGACTGCAGAGCTAGTAGGTGAGAGAGGTGAGTGGAATTCCGAGTGTAGAGGTGAAATTCGTAGATATTCGGAAGAACACCAGTGGCGAAGGCGGCTCACTGGCTCATTCTAGACGCTGAGGTGCGAAAGCGTGGGGAGCAAACAGGA	k__Bacteria	p__Proteobacteria	c__Alphaproteobacteria	o__Sphingomonadales	f__Sphingomonadaceae	__	[ASV3046] f__Sphingomonadaceae	0.184269	0	0.304682	0.130895	0.20189	0.187229	0.146916
GTTGTTCGGAATTACTGGGCGTAAAGCGCACGTAGGCGGCTTGGTAAGTTAGAGGTGAAAGCCCAGGGCTCAACCCTGGAATTGCCTTTAAGACTGCCGAGCTAGTAGGTGAGAGAGGTGAGTGGAATTCCGAGTGTAGAGGTGAAATTCGTAGATATTCGGAAGAACACCAGTGGCGAAGGCGGCTCACTGGCTCATTCTAGACGCTGAGGTGCGAAAGCGTGGGGAGCAAACAGGA	k__Bacteria	p__Proteobacteria	c__Alphaproteobacteria	o__Sphingomonadales	f__Sphingomonadaceae	__	[ASV3049] f__Sphingomonadaceae	1.52265	0.291498	5.78388	2.08976	3.02835	2.01416	3.08081
GTTGTTCGGAATTACTGGGCGTAAAGCGCACGTAGGCGGCTTTGTAAGTTAGAGGTGAAAGCCTGGTGCTCAACACCAGAACTGCCTTTAAGACTGCATCGCTTGAACACGGGAGAGGTGAGTGGAATTCCGAGTGTAGAGGTGAAATTCGTAGATATTCGGAAGAACACCAGTGGCGAAGGCGGCTCACTGGACCGTTGTTGACGCTGAGGTGCGAAAGCGTGGGGAGCAAACAGGA	k__Bacteria	p__Proteobacteria	c__Alphaproteobacteria	o__Sphingomonadales	f__Sphingomonadaceae	__	[ASV3066] f__Sphingomonadaceae	0.0824362	0.0611786	0.367311	0.185529	0.156775	0.141875	0.198834
GTTGTTCGGAATTACTGGGCGTAAAGCGCACGTAGGCGGTCTGCCAAGTCAGGGGTGAAAGCCCGGAGCTCAACTCCGGATGTGCCTTTGAGACTGGCAAGCTAGAACACGGGAGAGGTGAGTGGAATTCCGAGTGTAGAGGTGAAATTCGTAGATATTCGGAAGAACACCAGTGGCGAAGGCGGCTCACTGGACCGTTGTTGACGCTGAGGTGCGAAAGCGTGGGGAGCAAACAGGA	k__Bacteria	p__Proteobacteria	c__Alphaproteobacteria	o__Sphingomonadales	f__Sphingomonadaceae	__	[ASV3072] f__Sphingomonadaceae	0.379853	0	0.358848	0.282277	0.224448	0.429115	0.0861612
GTTGTTCGGAATTACTGGGCGTAAAGCGCACGTAGGCGGCTTTACAAGTCAGAGGTGAAAGCCTGGAGCTCAACTCCAGAATAGCCTTTGAGACTGTATCGCTTGAACACGGGAGAGGTGAGTGGAATTCCGAGTGTAGAGGTGAAATTCGTAGATATTCGGAAGAACACCAGTGGCGAAGGCGGCTCACTGGACCGTTGTTGACGCTGAGGTGCGAAAGCGTGGGGAGCAAACAGGA	k__Bacteria	p__Proteobacteria	c__Alphaproteobacteria	o__Sphingomonadales	f__Sphingomonadaceae	g__Sphingoaurantiacus	[ASV3077] g__Sphingoaurantiacus	0.276404	0	0.306375	0.219675	0.179333	0.360503	0.0463945
GTTGTTCGGAATTACTGGGCGTAAAGCGTACGTAGGCGGTTTTGTAAGTTAGAGGTGAAAGCCCGGAGCTCAACTCCGGAATTGCCTTTAAGACTGCATCACTTGAACGTCGGAGAGGTGAGTGGAATTCCGAGTGTAGAGGTGAAATTCGTAGATATTCGGAAGAACACCAGTGGCGAAGGCGGCTCACTGGACGACTGTTGACGCTGAGGTACGAAAGCGTGGGGAGCAAACAGGA	k__Bacteria	p__Proteobacteria	c__Alphaproteobacteria	o__Sphingomonadales	f__Sphingomonadaceae	g__Sphingomonas	[ASV3085] g__Sphingomonas	0	0.0377868	0.38593	0.120651	0.161287	0.252352	0.0353482
GTTGTTCGGAATTACTGGGCGTAAAGCGCACGTAGGCGGCTTTTTAAGTCAGAGGTGAAAGCCCGGAGCTCAACTCCGGAACTGCCTTTGAGACTGGAAGGCTTGAACGTCGGAGAGGTGAGTGGAATTCCGAGTGTAGAGGTGAAATTCGTAGATATTCGGAAGAACACCAGTGGCGAAGGCGGCTCACTGGACGACTGTTGACGCTGAGGTGCGAAAGCGTGGGGAGCAAACAGGA	k__Bacteria	p__Proteobacteria	c__Alphaproteobacteria	o__Sphingomonadales	f__Sphingomonadaceae	g__Sphingomonas	[ASV3090] g__Sphingomonas	0.151941	0	0.626291	0.218537	0.306783	0.145364	0.37447
GTTGTTCGGAATTACTGGGCGTAAAGCGTACGTAGGCGGCTTTGTAAGTTAGAGGTGAAAGCCCGGAGCTCAACTCCGGAATTGCCTTTAAGACTGCATCGCTTGAATCGTGGAGAGGTGAGTGGAATTCCGAGTGTAGAGGTGAAATTCGTAGATATTCGGAAGAACACCAGTGGCGAAGGCGGCTCACTGGACACGTATTGACGCTGAGGTACGAAAGCGTGGGGAGCAAACAGGA	k__Bacteria	p__Proteobacteria	c__Alphaproteobacteria	o__Sphingomonadales	f__Sphingomonadaceae	__	[ASV3121] f__Sphingomonadaceae	0.0436427	0.0449843	0.372389	0.142277	0.165798	0.208161	0.102731
GTTATTCGGAATTACTGGGCGTAAAGCGCACGTAGGCGGCTTTGTAAGTAAGAGGTGAAAGCCCAGAGCTCAACTCTGGAATTGCCTTTTAGACTGCATCGCTTGAATCATGGAGAGGTCAGTGGAATTCCGAGTGTAGAGGTGAAATTCGTAGATATTCGGAAGAACACCAGTGGCGAAGGCGGCTGACTGGACATGTATTGACGCTGAGGTGCGAAAGCGTGGGGAGCAAACAGGA	k__Bacteria	p__Proteobacteria	c__Alphaproteobacteria	o__Sphingomonadales	f__Sphingomonadaceae	g__Sphingomonas	[ASV3137] g__Sphingomonas	0.543109	0.0611786	0.133722	0.468944	0.0417315	0.0860555	0.414236
GTTATTCGGAATTACTGGGCGTAAAGCGCACGTAGGCGGCTTTGTAAGTTAGAGGTGAAAGCCTGGAGCTCAACTCCAGAATTGCCTTTAAGACTGCATCGCTTGAATCCAGGAGAGGTGAGTGGAATTCCGAGTGTAGAGGTGAAATTCGTAGATATTCGGAAGAACACCAGTGGCGAAGGCGGCTCACTGGACTGGTATTGACGCTGAGGTGCGAAAGCGTGGGGAGCAAACAGGA	k__Bacteria	p__Proteobacteria	c__Alphaproteobacteria	o__Sphingomonadales	f__Sphingomonadaceae	__	[ASV3155] f__Sphingomonadaceae	11.6251	2.70625	2.64227	1.29301	10.2874	8.67765	3.08744
GTTGTTCGGAATTACTGGGCGTAAAGCGCACGTAGGCGGCTTTGTAAGTTAGAGGTGAAAGCCTGGAGCTCAACTCCAGAATTGCCTTTAAGACTGCATCGCTTGAATCCAGGAGAGGTGAGTGGAATTCCGAGTGTAGAGGTGAAATTCGTAGATATTCGGAAGAACACCAGTGGCGAAGGCGGCTCACTGGACTGGTATTGACGCTGAGGTGCGAAAGCGTGGGGAGCAAACAGGA	k__Bacteria	p__Proteobacteria	c__Alphaproteobacteria	o__Sphingomonadales	f__Sphingomonadaceae	__	[ASV3168] f__Sphingomonadaceae	0.615847	0.0575798	2.23772	1.25545	0.712819	1.10593	0.86603
GTTGTTCGGAATTACTGGGCGTAAAGCGCACGTAGGCGGCTTTGTAAGTTAGAGGTGAAAGCCTGGTGCTCAACACCAGAACTGCCTTTAAGACTGCATCGCTTGAATCCAGGAGAGGTGAGTGGAATTCCGAGTGTAGAGGTGAAATTCGTAGATATTCGGAAGAACACCAGTGGCGAAGGCGGCTCACTGGACTGGTATTGACGCTGAGGTGCGAAAGCGTGGGGAGCAAACAGGA	k__Bacteria	p__Proteobacteria	c__Alphaproteobacteria	o__Sphingomonadales	f__Sphingomonadaceae	__	[ASV3170] f__Sphingomonadaceae	0.716064	0.0269906	1.44385	0.910571	0.576346	1.25943	0.251856
GTTGTTCGGAATTACTGGGCGTAAAGCGCACGTAGGCGGCTTTGTAAGTTAGGGGTGAAAGCCTGGTGCTCAACACCAGAATTGCCTTTAAGACTGCATCGCTTGAATCCAGGAGAGGTGAGTGGAATTCCGAGTGTAGAGGTGAAATTCGTAGATATTCGGAAGAACACCAGTGGCGAAGGCGGCTCACTGGACTGGTATTGACGCTGAGGTGCGAAAGCGTGGGGAGCAAACAGGA	k__Bacteria	p__Proteobacteria	c__Alphaproteobacteria	o__Sphingomonadales	f__Sphingomonadaceae	__	[ASV3174] f__Sphingomonadaceae	1.20098	0	0.0372389	0.693172	0.175949	0	0.845042
GTTGTTCGGAATTACTGGGCGTAAAGCGCACGTAGGCGGCTTTGTAAGTTAGAGGTGAAAGCCTGGAGCTCAACTCCAGAACTGCCTTTAAGACTGCATCGCTTGAATCCAGGAGAGGTGAGTGGAATTCCGAGTGTAGAGGTGAAATTCGTAGATATTCGGAAGAACACCAGTGGCGAAGGCGGCTCACTGGACTGGTATTGACGCTGAGGTGCGAAAGCGTGGGGAGCAAACAGGA	k__Bacteria	p__Proteobacteria	c__Alphaproteobacteria	o__Sphingomonadales	f__Sphingomonadaceae	__	[ASV3178] f__Sphingomonadaceae	0.244076	0.65857	0.047395	0.323253	0.294376	0.389576	0.231972

## Sheet: Table S5
Table S5. Overlapping ASVs in the 16S metagenomic data of different tree parts of Picea jezoensis
Needles	Fresh wood	Branch	Needles&Fresh wood	Needles&Branch	Fresh wood&Branch	Needles&Fresh wood&Branch
	[ASV1852] g__Pseudomonas	[ASV2015] g__Robbsia	[ASV840] g__Corynebacterium	[ASV478] g__Hymenobacter	[ASV527] g__Spirosoma	[ASV1099] g__Cutibacterium
		[ASV486] g__Hymenobacter	[ASV2128] f__Enterobacteriaceae	[ASV3174] f__Sphingomonadaceae	[ASV894] g__Jatrophihabitans	[ASV3155] f__Sphingomonadaceae
		[ASV560] g__Spirosoma	[ASV325] g__Asinibacterium	[ASV1969] f__Comamonadaceae	[ASV3085] g__Sphingomonas	[ASV2124] f__Enterobacteriaceae
		[ASV2292] f__Myxococcaceae	[ASV2655] g__Methylobacterium-Methylorubrum	[ASV2760] g__1174-901-12	[ASV2134] o__Enterobacterales	[ASV1955] f__Comamonadaceae
			[ASV827] g__Corynebacterium	[ASV481] g__Hymenobacter		[ASV2780] g__1174-901-12
			[ASV1550] g__Staphylococcus	[ASV535] g__Spirosoma		[ASV1567] g__Staphylococcus
			[ASV823] f__Corynebacteriaceae	[ASV3090] g__Sphingomonas		[ASV1231] g__Rothia
			[ASV1643] g__Fenollaria	[ASV1940] f__Comamonadaceae		[ASV3049] f__Sphingomonadaceae
			[ASV2679] f__Beijerinckiaceae	[ASV3072] f__Sphingomonadaceae		[ASV1949] f__Comamonadaceae
			[ASV2619] f__Xanthobacteraceae	[ASV2800] g__1174-901-12		[ASV1861] g__Pseudomonas
			[ASV1093] g__Cutibacterium	[ASV507] g__Hymenobacter		[ASV1952] f__Comamonadaceae
				[ASV474] g__Hymenobacter		[ASV2766] g__1174-901-12
				[ASV1265] g__Quadrisphaera		[ASV1137] g__Amnibacterium
				[ASV3077] g__Sphingoaurantiacus		[ASV2537] g__Endobacter
				[ASV1948] f__Comamonadaceae		[ASV2798] g__1174-901-12
				[ASV2417] g__Acidiphilium		[ASV2757] g__1174-901-12
				[ASV1264] g__Quadrisphaera		[ASV1576] g__Bacillus
				[ASV2079] g__Massilia		[ASV1144] f__Microbacteriaceae
				[ASV3046] f__Sphingomonadaceae		[ASV1148] f__Microbacteriaceae
				[ASV1971] f__Comamonadaceae		[ASV2661] g__Methylobacterium-Methylorubrum
				[ASV434] g__Hymenobacter		[ASV3168] f__Sphingomonadaceae
						[ASV2665] g__Methylobacterium-Methylorubrum
						[ASV659] g__Terriglobus
						[ASV2523] g__Endobacter
						[ASV2524] g__Endobacter
						[ASV2784] g__1174-901-12
						[ASV2777] g__1174-901-12
						[ASV3170] f__Sphingomonadaceae
						[ASV1502] g__Lactobacillus
						[ASV1947] f__Comamonadaceae
						[ASV1221] g__Micrococcus
						[ASV2857] f__Beijerinckiaceae
						[ASV822] f__Corynebacteriaceae
						[ASV2005] g__Burkholderia-Caballeronia-Paraburkholderia
						[ASV2737] g__1174-901-12
						[ASV2045] o__Burkholderiales
						[ASV2173] g__Enhydrobacter
						[ASV1925] f__Comamonadaceae
						[ASV838] g__Corynebacterium
						[ASV503] g__Hymenobacter
						[ASV2112] g__Escherichia-Shigella
						[ASV316] g__Sediminibacterium
						[ASV816] f__Corynebacteriaceae
						[ASV1150] f__Microbacteriaceae
						[ASV1017] g__Actinomycetospora
						[ASV2477] f__Acetobacteraceae
						[ASV664] g__Terriglobus
						[ASV2806] g__1174-901-12
						[ASV1174] f__Microbacteriaceae
						[ASV318] g__Hydrotalea
						[ASV2521] g__Endobacter
						[ASV2776] g__1174-901-12
						[ASV2767] g__1174-901-12
						[ASV2468] g__Acidiphilium
						[ASV2768] g__1174-901-12
						[ASV2436] f__Acetobacteraceae
						[ASV217] g__37-13
						[ASV2145] g__Acinetobacter
						[ASV547] g__Spirosoma
						[ASV2478] f__Acetobacteraceae
						[ASV2734] g__1174-901-12
						[ASV1829] g__Acidibacter
						[ASV867] g__Lawsonella
						[ASV2786] g__1174-901-12
						[ASV2476] f__Acetobacteraceae
						[ASV437] g__Hymenobacter
						[ASV3037] g__Sphingomonas
						[ASV3178] f__Sphingomonadaceae
						[ASV1136] g__Amnibacterium
						[ASV2733] g__1174-901-12
						[ASV1973] f__Comamonadaceae
						[ASV468] g__Hymenobacter
						[ASV328] g__Sediminibacterium
						[ASV2739] g__1174-901-12
						[ASV2586] c__Alphaproteobacteria
						[ASV3137] g__Sphingomonas
						[ASV2804] g__1174-901-12
						[ASV122] k__Bacteria
						[ASV2673] g__Methylobacterium-Methylorubrum
						[ASV1015] g__Actinomycetospora
						[ASV2753] g__1174-901-12
						[ASV2967] f__Caulobacteraceae
						[ASV2781] g__1174-901-12
						[ASV847] f__Corynebacteriaceae
						[ASV1186] f__Microbacteriaceae
						[ASV113] k__Bacteria
						[ASV2751] g__1174-901-12
						[ASV2807] g__1174-901-12
						[ASV2685] g__Methylobacterium-Methylorubrum
						[ASV2627] g__Bradyrhizobium
						[ASV2670] g__Methylobacterium-Methylorubrum
						[ASV2475] f__Acetobacteraceae
						[ASV3066] f__Sphingomonadaceae
						[ASV1944] f__Comamonadaceae
						[ASV749] g__Armatimonadales
						[ASV1601] f__Sporolactobacillaceae
						[ASV1842] f__Pseudomonadaceae
						[ASV1500] f__Lactobacillaceae
						[ASV3121] f__Sphingomonadaceae
						[ASV120] k__Bacteria
						[ASV610] g__Bryocella
						[ASV906] g__Jatrophihabitans
						[ASV1019] g__Actinomycetospora
						[ASV1911] f__Pasteurellaceae
						[ASV2471] g__Acidiphilium

## Sheet: Table S6
Table S6. Overlapping ASVs in the 16S metagenomic data of Picea jezoensis according to season of sampling
Winter	Summer	Winter&Summer
[ASV1601] f__Sporolactobacillaceae	[ASV316] g__Sediminibacterium	[ASV1099] g__Cutibacterium
	[ASV318] g__Hydrotalea	[ASV3155] f__Sphingomonadaceae
	[ASV217] g__37-13	[ASV2124] f__Enterobacteriaceae
		[ASV1955] f__Comamonadaceae
		[ASV2780] g__1174-901-12
		[ASV1567] g__Staphylococcus
		[ASV1231] g__Rothia
		[ASV3049] f__Sphingomonadaceae
		[ASV1949] f__Comamonadaceae
		[ASV1861] g__Pseudomonas
		[ASV1952] f__Comamonadaceae
		[ASV2766] g__1174-901-12
		[ASV1137] g__Amnibacterium
		[ASV2537] g__Endobacter
		[ASV2798] g__1174-901-12
		[ASV2757] g__1174-901-12
		[ASV1576] g__Bacillus
		[ASV1144] f__Microbacteriaceae
		[ASV1148] f__Microbacteriaceae
		[ASV2661] g__Methylobacterium-Methylorubrum
		[ASV3168] f__Sphingomonadaceae
		[ASV2665] g__Methylobacterium-Methylorubrum
		[ASV659] g__Terriglobus
		[ASV2523] g__Endobacter
		[ASV2524] g__Endobacter
		[ASV478] g__Hymenobacter
		[ASV2784] g__1174-901-12
		[ASV2777] g__1174-901-12
		[ASV3170] f__Sphingomonadaceae
		[ASV1502] g__Lactobacillus
		[ASV1947] f__Comamonadaceae
		[ASV1221] g__Micrococcus
		[ASV2857] f__Beijerinckiaceae
		[ASV822] f__Corynebacteriaceae
		[ASV2005] g__Burkholderia-Caballeronia-Paraburkholderia
		[ASV2737] g__1174-901-12
		[ASV2045] o__Burkholderiales
		[ASV2173] g__Enhydrobacter
		[ASV1925] f__Comamonadaceae
		[ASV838] g__Corynebacterium
		[ASV503] g__Hymenobacter
		[ASV2112] g__Escherichia-Shigella
		[ASV816] f__Corynebacteriaceae
		[ASV1150] f__Microbacteriaceae
		[ASV1017] g__Actinomycetospora
		[ASV2477] f__Acetobacteraceae
		[ASV664] g__Terriglobus
		[ASV2806] g__1174-901-12
		[ASV1174] f__Microbacteriaceae
		[ASV2521] g__Endobacter
		[ASV2776] g__1174-901-12
		[ASV2767] g__1174-901-12
		[ASV2468] g__Acidiphilium
		[ASV2768] g__1174-901-12
		[ASV2436] f__Acetobacteraceae
		[ASV3174] f__Sphingomonadaceae
		[ASV2145] g__Acinetobacter
		[ASV547] g__Spirosoma
		[ASV2478] f__Acetobacteraceae
		[ASV2734] g__1174-901-12
		[ASV1829] g__Acidibacter
		[ASV867] g__Lawsonella
		[ASV2786] g__1174-901-12
		[ASV1969] f__Comamonadaceae
		[ASV2760] g__1174-901-12
		[ASV840] g__Corynebacterium
		[ASV1852] g__Pseudomonas
		[ASV2476] f__Acetobacteraceae
		[ASV437] g__Hymenobacter
		[ASV2015] g__Robbsia
		[ASV3037] g__Sphingomonas
		[ASV3178] f__Sphingomonadaceae
		[ASV1136] g__Amnibacterium
		[ASV2733] g__1174-901-12
		[ASV1973] f__Comamonadaceae
		[ASV481] g__Hymenobacter
		[ASV468] g__Hymenobacter
		[ASV328] g__Sediminibacterium
		[ASV535] g__Spirosoma
		[ASV2739] g__1174-901-12
		[ASV2586] c__Alphaproteobacteria
		[ASV3090] g__Sphingomonas
		[ASV1940] f__Comamonadaceae
		[ASV3137] g__Sphingomonas
		[ASV2128] f__Enterobacteriaceae
		[ASV2804] g__1174-901-12
		[ASV3072] f__Sphingomonadaceae
		[ASV486] g__Hymenobacter
		[ASV2800] g__1174-901-12
		[ASV122] k__Bacteria
		[ASV507] g__Hymenobacter
		[ASV325] g__Asinibacterium
		[ASV2673] g__Methylobacterium-Methylorubrum
		[ASV474] g__Hymenobacter
		[ASV1015] g__Actinomycetospora
		[ASV1265] g__Quadrisphaera
		[ASV2753] g__1174-901-12
		[ASV2967] f__Caulobacteraceae
		[ASV2781] g__1174-901-12
		[ASV3077] g__Sphingoaurantiacus
		[ASV847] f__Corynebacteriaceae
		[ASV1948] f__Comamonadaceae
		[ASV1186] f__Microbacteriaceae
		[ASV560] g__Spirosoma
		[ASV2417] g__Acidiphilium
		[ASV2655] g__Methylobacterium-Methylorubrum
		[ASV1264] g__Quadrisphaera
		[ASV113] k__Bacteria
		[ASV2751] g__1174-901-12
		[ASV2807] g__1174-901-12
		[ASV2685] g__Methylobacterium-Methylorubrum
		[ASV2627] g__Bradyrhizobium
		[ASV2670] g__Methylobacterium-Methylorubrum
		[ASV2079] g__Massilia
		[ASV2475] f__Acetobacteraceae
		[ASV3066] f__Sphingomonadaceae
		[ASV1944] f__Comamonadaceae
		[ASV527] g__Spirosoma
		[ASV749] g__Armatimonadales
		[ASV3046] f__Sphingomonadaceae
		[ASV1842] f__Pseudomonadaceae
		[ASV1500] f__Lactobacillaceae
		[ASV1971] f__Comamonadaceae
		[ASV827] g__Corynebacterium
		[ASV1550] g__Staphylococcus
		[ASV823] f__Corynebacteriaceae
		[ASV3121] f__Sphingomonadaceae
		[ASV1643] g__Fenollaria
		[ASV120] k__Bacteria
		[ASV2679] f__Beijerinckiaceae
		[ASV610] g__Bryocella
		[ASV434] g__Hymenobacter
		[ASV906] g__Jatrophihabitans
		[ASV2619] f__Xanthobacteraceae
		[ASV894] g__Jatrophihabitans
		[ASV1019] g__Actinomycetospora
		[ASV3085] g__Sphingomonas
		[ASV1093] g__Cutibacterium
		[ASV2292] f__Myxococcaceae
		[ASV1911] f__Pasteurellaceae
		[ASV2134] o__Enterobacterales
		[ASV2471] g__Acidiphilium

## Sheet: Table S7
Table S7. Overlapping ASVs in the 16S metagenomic data in different tree specimens of Picea jezoensis
Pj_2	Pj_1	Pj_2&Pj_1
[ASV434] g__Hymenobacter	[ASV478] g__Hymenobacter	[ASV1099] g__Cutibacterium
	[ASV3174] f__Sphingomonadaceae	[ASV3155] f__Sphingomonadaceae
	[ASV481] g__Hymenobacter	[ASV2124] f__Enterobacteriaceae
	[ASV2781] g__1174-901-12	[ASV1955] f__Comamonadaceae
		[ASV2780] g__1174-901-12
		[ASV1567] g__Staphylococcus
		[ASV1231] g__Rothia
		[ASV3049] f__Sphingomonadaceae
		[ASV1949] f__Comamonadaceae
		[ASV1861] g__Pseudomonas
		[ASV1952] f__Comamonadaceae
		[ASV2766] g__1174-901-12
		[ASV1137] g__Amnibacterium
		[ASV2537] g__Endobacter
		[ASV2798] g__1174-901-12
		[ASV2757] g__1174-901-12
		[ASV1576] g__Bacillus
		[ASV1144] f__Microbacteriaceae
		[ASV1148] f__Microbacteriaceae
		[ASV2661] g__Methylobacterium-Methylorubrum
		[ASV3168] f__Sphingomonadaceae
		[ASV2665] g__Methylobacterium-Methylorubrum
		[ASV659] g__Terriglobus
		[ASV2523] g__Endobacter
		[ASV2524] g__Endobacter
		[ASV2784] g__1174-901-12
		[ASV2777] g__1174-901-12
		[ASV3170] f__Sphingomonadaceae
		[ASV1502] g__Lactobacillus
		[ASV1947] f__Comamonadaceae
		[ASV1221] g__Micrococcus
		[ASV2857] f__Beijerinckiaceae
		[ASV822] f__Corynebacteriaceae
		[ASV2005] g__Burkholderia-Caballeronia-Paraburkholderia
		[ASV2737] g__1174-901-12
		[ASV2045] o__Burkholderiales
		[ASV2173] g__Enhydrobacter
		[ASV1925] f__Comamonadaceae
		[ASV838] g__Corynebacterium
		[ASV503] g__Hymenobacter
		[ASV2112] g__Escherichia-Shigella
		[ASV316] g__Sediminibacterium
		[ASV816] f__Corynebacteriaceae
		[ASV1150] f__Microbacteriaceae
		[ASV1017] g__Actinomycetospora
		[ASV2477] f__Acetobacteraceae
		[ASV664] g__Terriglobus
		[ASV2806] g__1174-901-12
		[ASV1174] f__Microbacteriaceae
		[ASV318] g__Hydrotalea
		[ASV2521] g__Endobacter
		[ASV2776] g__1174-901-12
		[ASV2767] g__1174-901-12
		[ASV2468] g__Acidiphilium
		[ASV2768] g__1174-901-12
		[ASV2436] f__Acetobacteraceae
		[ASV217] g__37-13
		[ASV2145] g__Acinetobacter
		[ASV547] g__Spirosoma
		[ASV2478] f__Acetobacteraceae
		[ASV2734] g__1174-901-12
		[ASV1829] g__Acidibacter
		[ASV867] g__Lawsonella
		[ASV2786] g__1174-901-12
		[ASV1969] f__Comamonadaceae
		[ASV2760] g__1174-901-12
		[ASV840] g__Corynebacterium
		[ASV1852] g__Pseudomonas
		[ASV2476] f__Acetobacteraceae
		[ASV437] g__Hymenobacter
		[ASV2015] g__Robbsia
		[ASV3037] g__Sphingomonas
		[ASV3178] f__Sphingomonadaceae
		[ASV1136] g__Amnibacterium
		[ASV2733] g__1174-901-12
		[ASV1973] f__Comamonadaceae
		[ASV468] g__Hymenobacter
		[ASV328] g__Sediminibacterium
		[ASV535] g__Spirosoma
		[ASV2739] g__1174-901-12
		[ASV2586] c__Alphaproteobacteria
		[ASV3090] g__Sphingomonas
		[ASV1940] f__Comamonadaceae
		[ASV3137] g__Sphingomonas
		[ASV2128] f__Enterobacteriaceae
		[ASV2804] g__1174-901-12
		[ASV3072] f__Sphingomonadaceae
		[ASV486] g__Hymenobacter
		[ASV2800] g__1174-901-12
		[ASV122] k__Bacteria
		[ASV507] g__Hymenobacter
		[ASV325] g__Asinibacterium
		[ASV2673] g__Methylobacterium-Methylorubrum
		[ASV474] g__Hymenobacter
		[ASV1015] g__Actinomycetospora
		[ASV1265] g__Quadrisphaera
		[ASV2753] g__1174-901-12
		[ASV2967] f__Caulobacteraceae
		[ASV3077] g__Sphingoaurantiacus
		[ASV847] f__Corynebacteriaceae
		[ASV1948] f__Comamonadaceae
		[ASV1186] f__Microbacteriaceae
		[ASV560] g__Spirosoma
		[ASV2417] g__Acidiphilium
		[ASV2655] g__Methylobacterium-Methylorubrum
		[ASV1264] g__Quadrisphaera
		[ASV113] k__Bacteria
		[ASV2751] g__1174-901-12
		[ASV2807] g__1174-901-12
		[ASV2685] g__Methylobacterium-Methylorubrum
		[ASV2627] g__Bradyrhizobium
		[ASV2670] g__Methylobacterium-Methylorubrum
		[ASV2079] g__Massilia
		[ASV2475] f__Acetobacteraceae
		[ASV3066] f__Sphingomonadaceae
		[ASV1944] f__Comamonadaceae
		[ASV527] g__Spirosoma
		[ASV749] g__Armatimonadales
		[ASV1601] f__Sporolactobacillaceae
		[ASV3046] f__Sphingomonadaceae
		[ASV1842] f__Pseudomonadaceae
		[ASV1500] f__Lactobacillaceae
		[ASV1971] f__Comamonadaceae
		[ASV827] g__Corynebacterium
		[ASV1550] g__Staphylococcus
		[ASV823] f__Corynebacteriaceae
		[ASV3121] f__Sphingomonadaceae
		[ASV1643] g__Fenollaria
		[ASV120] k__Bacteria
		[ASV2679] f__Beijerinckiaceae
		[ASV610] g__Bryocella
		[ASV906] g__Jatrophihabitans
		[ASV2619] f__Xanthobacteraceae
		[ASV894] g__Jatrophihabitans
		[ASV1019] g__Actinomycetospora
		[ASV3085] g__Sphingomonas
		[ASV1093] g__Cutibacterium
		[ASV2292] f__Myxococcaceae
		[ASV1911] f__Pasteurellaceae
		[ASV2134] o__Enterobacterales
		[ASV2471] g__Acidiphilium

## Sheet: Table S8
Table S8. PERMANOVA results (ITS data)
Groups	measure	F	R2	p.value	p.adjusted	Significance
Needles vs Fresh wood	bray	7.148158	0.3380038	0.001	0.002	**
Needles vs Branch	bray	5.191973	0.2705283	0.003	0.0036	**
Fresh wood vs Branch	bray	6.189127	0.3065574	0.002	0.003	**
Tree parts	bray	6.233289	0.3725083	0.001	0.002	**
Summer vs Winter	bray	0.5247859	0.0232982	0.781	0.781
Pj_1 vs Pj_2	bray	6.087046	0.2167207	0.001	0.002	**

## Sheet: Table S9
Table S9. Fungal ASVs and their relative abundance in different tree parts, seasons and tree specimens of Picea jezoensis
	Taxonomy							Relative abundance, %
								Tree parts			Season		Tree specimens
DNA sequence	Kingdom	Phylum	Class	Order	Family	Genus	ASV	Needles	Fresh wood	Branch	Summer	Winter	Pj_1	Pj_2
AAGTCGTAACAAGGTTTCCGTAGGTGAACCTGCGGAAGGATCATTAAAGAGTTAGGGTCCTCGTGGCCCGACCTCCAACCCTTTGTTTAACTATACCATGTTGCTTCGGCGGGCCCGTCCCTCTCGGGGGACCGCCGGAGGGGCTCAACCCCCCTCTGGCCCGTTGCCCGTCGACAGCCATCAAACC	k__Fungi	p__Ascomycota	c__Eurotiomycetes	o__Chaetothyriales	f__Herpotrichiellaceae	__	[ASV323] f__Herpotrichiellaceae	0.172698	0.113214	0.484114	0.307905	0.222306	0.423581	0.101074
AAGTCGTAACAAGGTTTCCGTAGGTGAACCTGCGGAAGGATCATTACTGAGTTAGGGTCTTCATGGCCCGACCTCCAACCCTTGTGTTAACTAAACCACGTTGCTTCGGCGGGCCCGTCCTCGTTCGCGAGGACCGCCGGGGGGTTTCACCGCCCTCTGGTCCGTTGCCCGTCGACAGCCAAAACAA	k__Fungi	p__Ascomycota	c__Eurotiomycetes	__	__	__	[ASV328] c__Eurotiomycetes	0.596039	0.0202167	0.49232	0.495223	0.306362	0.416822	0.379027
AAGTCGTAACAAGGTTTCCGTAGGTGAACCTGCGGAAGGATCATTACTGAGATAGGGTCCCTCGGGGCCCGACCTCCAACCCTTTGTTTACCTTACCACTGTTGCCTCGGCGGGTCGTCGTCCACCCCTGACCGGGTGACGCCGTCGGCGTCTAACCACGCTCTCGTGCGCCCGCCGCCAGGCCCTT	k__Fungi	p__Ascomycota	c__Leotiomycetes	o__Helotiales	__	__	[ASV360] o__Helotiales	0.724416	0.0748019	0.0229749	0.0433174	0.539727	0.012392	0.590364
AAGTCGTAACAAGGTTTCCGTAGGTGAACCTGCGGAAGGATCATTACTGAGATAGGGTCCTCACGGGCCCGACCTCCAACCCCATGTCTAAATTACCTTTGTTGCCTCGGTGGGCCGTCAAAGGCCTATTTTTAGGCCTCTGCCGTCGGCCTTAACCCGCCCTCGAGCGCCCACCGACGGATCTTTA	k__Fungi	__	__	__	__	__	[ASV442] k__Fungi	0.00764152	0.853146	0.0147696	0.265758	0.231154	0.385278	0.107965
AAGTCGTAACAAGGTTTCCGTAGGTGAACCTGCGGAAGGATCATTACAGAGAGGGGCTTCGCGTCCCACGGGGGCTCCGGCCCTCGCCTCTCCACCCTATGCGTTTCCTATATGTGTTGCTTTGGTGGGCTCCGAGGAGCGGCTGTGCCCATGCCGGTCGACCAGCGAGTGTCCGCCAATAGCCCTT	k__Fungi	p__Ascomycota	c__Lecanoromycetes	__	__	__	[ASV447] c__Lecanoromycetes	0.00305661	1.49806	0	0.117074	0.711157	0.666915	0.173434
AAGTCGTAACAAGGTTTCCGTAGGTGAACCTGCGGAAGGATCATTACCGAGTTAGGGTCTCCTCCGCGAGGCCCGACCTCCCAACCCTGTGTCTAATAAACCTGTATGTGTTGCTTCGGCGGACCGGCGTCTCTCTCTCGCTCGCGGGAGGGATCGCCGCCGGGGAAATCCACGGCTGTCATGGCCG	k__Fungi	__	__	__	__	__	[ASV459] k__Fungi	0.165057	0.202167	0.375804	0.391027	0.113918	0.00675927	0.495032
AAGTCGTAACAAGGTTTCCGTAGGTGAACCTGCGGAAGGATCATTACCGAGATAGGGTCCTCACGGGCCCGACCTCCAACCCTTTGTCTATATAACCTCTGTTGCCTCGGCGGGTTGTCTAGCGCCTAGAGACAGGCTCTAGCCATCGGTCTTCCCGGCCTTTGTATGCCCGCCGGTGGAATACTTT	k__Fungi	p__Ascomycota	__	__	__	__	[ASV471] p__Ascomycota	0.00611322	1.28578	0.0722069	0.320783	0.45346	0.155463	0.627118
AAGTCGTAACAAGGTTTCCGTAGGTGAACCTGCGGAAGGATCATTACCGAGTTAGGGTCTCCTCCGTGAGGCCCGACCTCCCAACCCCGTGTCTAATAAACCTGTTTGTGTTGCTTCGGCGGAACGGCAGTCGTCCCCCTCCTTCACCGGGGGAAGGGACAACCGTCGCCGGGGGGTCCAACGGTCT	k__Fungi	p__Ascomycota	c__Eurotiomycetes	o__Chaetothyriales	f__Trichomeriaceae	g__Trichomerium	[ASV484] g__Trichomerium	0.019868	0.404334	0.0541552	0.148684	0.131614	0.272624	0.00459427
AAGTCGTAACAAGGTTTCCGTAGGTGAACCTGCGGAAGGATCATTACCGAGTTAGGGTCTCCTCCGTGAGGCCCGACCTCCCAACCCCGTGTCTAATAAACCTGTTTGTGTTGCTTCGGCGGAACGGCAGTCGTCCCCCCTCCTTCACCGGGGGAAAGGACAACCGTCGCCGGGGGGTCCAACGGTC	k__Fungi	p__Ascomycota	c__Eurotiomycetes	o__Chaetothyriales	f__Trichomeriaceae	g__Trichomerium	[ASV486] g__Trichomerium	0.0397359	0.105127	0.288828	0.160391	0.129402	0.279383	0.0068914
AAGTCGTAACAAGGTTTCCGTAGGTGAACCTGCGGAAGGATCATTACCGAGTTAGGGTCTCCTCCGTGAGGCCCGACCTCCCAACCCCGTGTCTAATAAACCTGTTTGTGTTGCTTCGGCGGAACGGCGGTCGTCCCCCTCCTTCACCGGGGGAAGGGATAACCGTCGCCGGGGGGTCCAACGGTCT	k__Fungi	p__Ascomycota	c__Eurotiomycetes	o__Chaetothyriales	f__Trichomeriaceae	g__Trichomerium	[ASV488] g__Trichomerium	0.229246	0.117257	0.0869765	0.182636	0.11613	0.0788581	0.219376
AAGTCGTAACAAGGTTTCCGTAGGTGAACCTGCGGAAGGATCATTACCGAGTTAGGGTCTCCTCCGTGAGGCCCGACCTCCCAACCCCGTGTCTAATAAACCTGTTTGTGTTGCTTCGGCGGAACGGCAGTCATTCCCTCTGGGAACGACCGTCGCCGGGGGATCCACGGTCTCACGACCGCCCCTG	k__Fungi	p__Ascomycota	c__Eurotiomycetes	o__Chaetothyriales	f__Trichomeriaceae	g__Trichomerium	[ASV497] g__Trichomerium	0.337755	0.515526	0.810687	0.847616	0.272076	0.107022	1.005
AAGTCGTAACAAGGTTTCCGTAGGTGAACCTGCGGAAGGATCATTACCGAGTTAGGGTCTCCTTCGTGAGGCCCGACCTCCCAACCCCGTGTCTAATAAACCTGTTTGTGTTGCTTCGGCGGAACGGCAGTTACCCACCCCCACACCCGGGGGAGGGAGACCGTCGCCGGGGGGATTTCAACGGTCT	k__Fungi	p__Ascomycota	c__Eurotiomycetes	o__Chaetothyriales	f__Trichomeriaceae	g__Trichomerium	[ASV502] g__Trichomerium	0.00611322	0.117257	0.674478	0.290344	0.24885	0.523843	0.00918854
AAGTCGTAACAAGGTTTCCGTAGGTGAACCTGCGGAAGGATCATTACCGAGTTAGGGTCTCCTCCGTGAGGCCCGACCTCCCAACCCCGTGTCTAATAAACCTGTTTGTGTTGCTTCGGCGGAACGGCAGTTGCTCCCTCGGGAACGACCGTCGCCGGGGGATTCACGGTCTCACGACCGCCCCTGG	k__Fungi	p__Ascomycota	c__Eurotiomycetes	o__Chaetothyriales	f__Trichomeriaceae	g__Trichomerium	[ASV525] g__Trichomerium	0.592982	0.448811	0.922279	0.91669	0.430234	0.0552007	1.28984
AAGTCGTAACAAGGTTTCCGTAGGTGAACCTGCGGAAGGATCATTACCGAGTTAGGGTCTCCTCCGTGAGGCCCGACCTCCCAACCCCGTGTCTAATAAACCTGTTTGTGTTGCTTCGGCGGAACGGCAGTTGGTCCCTCGGGAACGACCGTCGCCGGGGGATTCACGGTCTCACGACCGCCCCTGG	k__Fungi	p__Ascomycota	c__Eurotiomycetes	o__Chaetothyriales	f__Trichomeriaceae	g__Trichomerium	[ASV526] g__Trichomerium	0.339284	0	0.0311803	0.257563	0.023226	0	0.276805
AAGTCGTAACAAGGTTTCCGTAGGTGAACCTGCGGAAGGATCATTACCGAGTTAGGGTCTCCTCCGTGAGGCCCGACCTCCCAACCCCGTGTCTAATAAACCTGTTTGTGTTGCTTCGGCGGAACGGCAGTCGTTCCTTCGGGACCAACCGTCGCCGGGGGGCTCACGGTCTCACGACCGCCCCCTG	k__Fungi	p__Ascomycota	c__Eurotiomycetes	o__Chaetothyriales	f__Trichomeriaceae	g__Trichomerium	[ASV533] g__Trichomerium	0.496699	0.402313	1.42609	1.02323	0.574013	0.255726	1.33923
AAGTCGTAACAAGGTTTCCGTAGGTGAACCTGCGGAAGGATCATTACCGAGTTAGGGTCTCCTCCGTGAGGCCCGACCTCCCAACCCCGTGTCTAATAAACCTGTTTGTGTTGCTTCGGCGGAACGGCAGTCGTTCCTTCGGGACCGACCGTCGCCGGGGGGCTCACGGTCTCACGACCGCCCCCTG	k__Fungi	p__Ascomycota	c__Eurotiomycetes	o__Chaetothyriales	f__Trichomeriaceae	g__Trichomerium	[ASV534] g__Trichomerium	0.363736	0.0303251	0.0262571	0.120586	0.183596	0.286142	0.0172285
AAGTCGTAACAAGGTTTCCGTAGGTGAACCTGCGGAAGGATCATTACCGAGTTAGGGTCCCCTCGTGGGGCCCGACCTCCCAACCCCGTGTCTAATAAACTTGTACGTGTTGCTTCGGCGGACCGGCGTCGCAAGACCGCCGCCGGGGGGTTTCGACCTCCTGGAGAGCGTCCGTCGATGGCCCAAC	k__Fungi	p__Ascomycota	c__Eurotiomycetes	o__Chaetothyriales	__	__	[ASV548] o__Chaetothyriales	0.0672454	0.234514	0.141132	0.190831	0.0917979	0.0788581	0.202148
AAGTCGTAACAAGGTTTCCGTAGGTGAACCTGCGGAAGGATCATTACCGAGTTAGGGTCCCCTCGTGGGGCCCGACCTCCCAACCCCGTGTCTAATAAACTTGTACGTGTTGCTTCGGCGGACCGGCGTCGCAAGACCGCCGCCGGGGGGTTTCGACCCCCTGGAGAGCGTCCGTCGATGGCCCAAC	k__Fungi	p__Ascomycota	c__Eurotiomycetes	o__Chaetothyriales	__	__	[ASV549] o__Chaetothyriales	0.437095	0.0808669	0.265853	0.195514	0.355026	0.0450618	0.514558
AAGTCGTAACAAGGTTTCCGTAGGTGAACCTGCGGAAGGATCATTACTGAGTTAGGGTCCCTCACGGCCCGACCTCCAACCCTTGTGTTAACTATACCACGTTGCTTCGGCGGGCCCGTTCTTCCTCTTGGGGGAGAGCCGCCGGACCTTTCGAGGTCTGGTCCGCGCCCGTCGGTGGCCCAACTAC	k__Fungi	p__Ascomycota	c__Eurotiomycetes	__	__	__	[ASV598] c__Eurotiomycetes	0.26134	0	0.556321	0.276295	0.303044	0.562146	0.0126342
AAGTCGTAACAAGGTTTCCGTAGGTGAACCTGCGGAAGGATCATTATCGAGTTTCGGGTCTCTCGTAGGCCCAAATTCCAACCCTTATGTTTATCATACCACGTTGCTTCGGCGGGCCCGTCCTCTGGACCGTCGGAGGGGCTGTCAAAACCCCCCTCTGGCCCGTTTGCCCGTCGATAGCCTACAC	k__Fungi	p__Ascomycota	c__Eurotiomycetes	__	__	__	[ASV640] c__Eurotiomycetes	0.00611322	1.82759	0.160824	0.803128	0.35392	1.12767	0.00574284
AAGTCGTAACAAGGTTTCCGTAGGTGAACCTGCGGAAGGATCATTACTGAGTTAGGGTCTTCATGGCCCGACCTCCAACCCAATGTTTAATCATACCACGTTGCTTCGGCGGGCCCGTCCCCTCGGGGACCGCTGGAGGGTCTCACCCCCCTCTGGCCTGTCGCCCGCCGGCAGCCATCACACCAAA	k__Fungi	__	__	__	__	__	[ASV646] k__Fungi	0.710661	0.16982	1.48845	0.874543	0.784153	1.55013	0.0918854
AAGTCGTAACAAGGTCTTCGTAGGTGAACCTGCGAAGGGATCATTAACACGTTCCAAACCTATTATCCACCCATCTGTGAACTATTGTTACTGCCGATATGGCTAACCACGAGTGTATGGCGCATGCGAAAGACTCTACGATGTAATGCATACTCTTTTGGGTATGCATGGTTGAGTAGTGTGCCTC	k__Fungi	__	__	__	__	__	[ASV750] k__Fungi	0.00764152	1.08362	0	0.401564	0.218988	0.609461	0
AAGTCGTAACAAGGTTTCCGTAGGTGAACCTGCGGAAGGATCATTGAAAACAACGCGAAAAGGCGGCCGGGCGCGGCATGTGTGGGGCTGTGAAATGCACGGCACCATTACACCGCGCCCTGTCGCTGCGTTCGGGGGGCCGCCCCTCGGGGCCGCCCCTGTCTGCACCCTCTGCCATTGTCGCACC	k__Fungi	p__Ascomycota	c__Dothideomycetes	o__Pleosporales	f__Anteagloniaceae	g__Anteaglonium	[ASV806] g__Anteaglonium	3.47842	0.539787	2.21872	1.92938	2.48518	0.638751	3.82243
AAGTCGTAACAAGGTTTCCGTAGGTGAACCTGCGGAAGGATCATTGTCTACACCGCGCTCGTCCGCGCTCGCGGTATCGGGGGCCCGCCCTTCGGGGCCGGCCCTGTCTGCACCCTCTGCCATTGTCGCACCTCGCGTTTCCTCGGCGGGCCCGCCCGCCAATGGGGACCCCAAACCAAACCCATTT	k__Fungi	p__Ascomycota	c__Dothideomycetes	o__Pleosporales	f__Anteagloniaceae	g__Anteaglonium	[ASV808] g__Anteaglonium	0.635775	0	0.0377445	0.26927	0.231154	0.0687192	0.434158
AAGTCGTAACAAGGTTTCCGTAGGTGAACCTGCGGAAGGATCATTATTTGACATGCCGTTCACGCGTTACCTGAAACCCTCATTACAGCGGCCGTAGTTCGGCTCAAGGGCGCAGCCTCTCATTGGCGGAGTCCTCCGGAACCTCGCAAAACATGCCTCTAAACTGCGGTCTGATAAACTTATAAAT	k__Fungi	__	__	__	__	__	[ASV814] k__Fungi	0.236887	0.0768235	0.205133	0.372296	0	0.12054	0.242348
AAGTCGTAACAAGGTTTCCGTAGGTGAACCTGCGGAAGGATCATTAGTTGACAGGCCGTTCACGCGGTACCTGAAACCCTCATTACAGCGGCCGGAGTTCGGCGCAAGGGCGAAGCCTCTCAGGGGCGGAGTCCGCCGGAACCTCGCAAAACATGCCTCGAAACTGCGGTCTGAGAAAATGATAAAT	k__Fungi	p__Ascomycota	c__Dothideomycetes	o__Venturiales	f__Venturiaceae	g__Venturia	[ASV825] g__Venturia	8.58601	1.31409	7.75568	5.26014	7.1901	2.9752	9.59398
AAGTCGTAACAAGGTTTCCGTAGGTGAACCTGCGGAAGGATCATTAGTTGACAGGCCGTTCACGCGGTACCTGAAACCCTCATTACAGCGGCCGGAGTTCGGCGCAAGGGCGAAGTCTCTCAGGGGCGGAGTCCGCCGGAACCTCGCAAAACATGCCTCGAAACTGCGGTCTGAGAAAATGATAAAT	k__Fungi	p__Ascomycota	c__Dothideomycetes	o__Venturiales	f__Venturiaceae	g__Venturia	[ASV826] g__Venturia	4.26091	0.642892	2.55186	2.21621	3.06141	2.26435	3.04485
AAGTCGTAACAAGGTTTCCGTAGGTGAACCTGCGGAAGGATCATTATAGTATATCTATATCTAGGATGTAGGGTGCTCTAGGGTACCTTCTCCGCCAAACCTTGCAAATTTGAACTTAATAGTTACCTTGGTAGGCTTAACTGCCTGTGGATAAATCTAAATTCTTTAATAAACTGGCTGTAATTAA	k__Fungi	p__Ascomycota	c__Dothideomycetes	o__Mytilinidiales	f__Mytilinidiaceae	g__Lophium	[ASV890] g__Lophium	0.035151	0.0141517	0.357752	0.181465	0.102858	0.271497	0.00803997
AAGTCGTAACAAGGTTTCCGTAGGTGAACCTGCGGAAGGATCATTATAGTATATCTATATCTAGGATGTAGGGTGCTTGCTTAAGTTCCCTCACCGCCAAACCTTGAAAATTTACACTTAATTGTTACCTTGGTAGACTTAACTACCGGTGGATCAACCTAAACTCTTTAACAAGTTGGCTGAAATT	k__Fungi	p__Ascomycota	c__Dothideomycetes	o__Mytilinidiales	f__Mytilinidiaceae	g__Lophium	[ASV893] g__Lophium	1.00104	0.147582	3.4446	1.7924	1.43337	3.10588	0.0803997
AAGTCGTAACAAGGTTTCCGTAGGTGAACCTGCGGAAGGATCATTACCGAGTAAGGGTCTTCATGGCCCGACCTCCCACCCTTTGTTGTCGAACAAAAATTGTACTGCCTTGACGGGGCTGCTACCTGGTCTTGCACCAGGAAAGCGTCCGTCAGGGTATACCTTTAAAACACTTTGTTAAAACTTT	k__Fungi	p__Ascomycota	__	__	__	__	[ASV985] p__Ascomycota	0.0810001	0.127365	1.44906	0.602932	0.535303	1.0736	0.0528341
AAGTCGTAACAAGGTTTCCGTAGGTGAACCTGCGGAAGGATCATTATTGAATTTAGAGTGGCGCTTCGGCGTACTCCATTGACATATCCATAACACCTGTGAACTGTTGGATGCGCAAGCATCTATACCATAAACATTATTGTAACAAATGTAGTCTTATTATAACTAATAAAACTTTTAACAACGG	k__Fungi	p__Basidiomycota	c__Tremellomycetes	o__Filobasidiales	f__Filobasidiaceae	__	[ASV1014] f__Filobasidiaceae	0.0397359	0.0141517	1.12577	0.309076	0.50323	0.809986	0
AAGTCGTAACAAGGTTTCCGTAGGTGAACCTGCGGAAGGATCATTAACACGTATCCAACGTTAAAACCCCCGTGCATATTAATCCTGCACTCCTGAGCCTCGAGAAGCAATCTCTGGTAAATCACTCACAAACAAGATTGATTCAGAGACCTCTTCAAAGACGCGAGGGATCGAGCGGTTGATCATT	k__Fungi	__	__	__	__	__	[ASV1091] k__Fungi	0.142132	0.47105	0.00328213	0.234148	0.141568	0.0788581	0.29633
AAGTCGTAACAAGGTTTCTGTAGGTGAACCTGCAGAAGGATCATTAGTGAAGATTTGGGCAGGCCATACGGACGCCAAAAAGTGTCCCTGGCCGCCTACACCCACTATACATCCACAAACCCGTGTGCACTGTCTTGGAGAAAGGCTTCAGAGAAGTTTTTTGTGGCCTCTCTTGGGGTCTTTCTTC	k__Fungi	p__Basidiomycota	c__Malasseziomycetes	o__Malasseziales	f__Malasseziaceae	g__Malassezia	[ASV1201] g__Malassezia	0.334699	3.5723	0.00328213	1.24801	1.01973	0.43372	1.84115
AAGTCGTAACAAGGTTTCTGTAGGTGAACCTGCAGAAGGATCATTAGTGAAGTTTTGGGCAGGCCATACGGACGCCACAAAGTGTCCCTGGCCGCCTACACCCACTATACATCCACAAACCCGTGTGCACTGTCCTTGGAAAGGGCATTTGGAGAGAAAAAGGAAGAGAAGCGAGAACAGTGCGATC	k__Fungi	p__Basidiomycota	c__Malasseziomycetes	o__Malasseziales	f__Malasseziaceae	g__Malassezia	[ASV1210] g__Malassezia	0.241472	0.268882	0.00328213	0.103025	0.22673	0.117161	0.217079
AAGTCGTAACAAGGTTTCTGTAGGTGAACCTGCAGAAGGATCATTAGTGAAGATTTGGGCAGGCCATACGGACGCCAAAGAGTGTCCCTGGCCGCCTACACCCACTATACATCCACAAACCCGTGTGCACTGGTCTTGGAGAAAGGCTTCAGAGAAGTTTTTTGTGGCCTCTCTTGGAGTCTTTCTT	k__Fungi	p__Basidiomycota	c__Malasseziomycetes	o__Malasseziales	f__Malasseziaceae	g__Malassezia	[ASV1214] g__Malassezia	0.426397	0.264839	0	0.139318	0.321846	0.0428087	0.427267
AAGTCGTAACAAGGTTTCTGTAGGTGAACCTGCAGAAGGATCATTAGTGAAGATTTGGGCAGGCCATACGGACGCCAAAAAAGTGTCCCTGGCCGCCTACACCCACTATACATCCACAAACCCGTGTGCACTGTCTTGGAGAAAGGCTTCTTGAGAAGTTTTGTGGCCTCTCTTGGGGTCTTTCTTC	k__Fungi	p__Basidiomycota	c__Malasseziomycetes	o__Malasseziales	f__Malasseziaceae	g__Malassezia	[ASV1215] g__Malassezia	0	0.683325	0	0.197855	0.186914	0.0833643	0.303222
AAGTCGTAACAAGGTTTCTGTAGGTGAACCTGCAGAAGGATCATTAGTGAAGATTCAAGGGCCAGCCATACAGACGTACAATAAGTGTGTCTCTGGCGGCTCGCATCCACTATACATCCATAAACCCGTGTGCACTGTTCTAAGGAGTAAGAAAGAAGAAGGGGAGGGGAGAGAGAGTGCATGTGCT	k__Fungi	p__Basidiomycota	c__Malasseziomycetes	o__Malasseziales	f__Malasseziaceae	g__Malassezia	[ASV1226] g__Malassezia	0.137547	0.311338	0	0.09483	0.180278	0.0630865	0.215931
AAGTCGTAACAAGGTTTCCGTAGGTGAACCTGCGGAAGGATCATTAGAGAGAGACGGGGATCCTTACCGGGCCCTAAACTCCAAACCCCTCTGTCTACGTACCCCGTTTCTTCGGCGGTGCGCTGGGCCCTTCTCCCTCGGGGGTCGGAACCGCCAGTAGCCTCCCCCATATCGGGGCCGCTGAGTC	k__Fungi	p__Ascomycota	__	__	__	__	[ASV1258] p__Ascomycota	0.00305661	0.489245	0	0.165074	0.113918	0.274877	0
AAGTCGTAACAAGGTTTCCGTAGGTGAACCTGCGGAAGGATCATTAGAATGAGACTCGGCACGAGGGTAATTCCTCGCGCCGTAAACCTCCACCCTTGTGTATCATTCAATTGTTGCTTTGGTGGGCCGCGACCTTACGGGAGCACCGGCTTCGGCTGGAGAGTGCCTGCCAGAGGACCCCAACTCT	k__Fungi	p__Ascomycota	c__Leotiomycetes	o__Helotiales	f__Arachnopezizaceae	g__Arachnopeziza	[ASV1360] g__Arachnopeziza	0	1.06946	0.00328213	0.167416	0.429128	0.00225309	0.607592
AAGTCGTAACAAGGTTTCCGTAGGTGAACCTGCGGAAGGATCATTAGAATGAGACTCGGCATGAGGGCTAAATACCCTGTAGTCGTAAACCTCCACCCTTGTGTATCATTCAATTGTTGCTTTGGCAGGCCGCCCACTTCGGTGAGCGCTGGCTTCGGCTAGAGAGTGCCTGCCAGAGGACCCTAAC	k__Fungi	p__Ascomycota	c__Leotiomycetes	o__Helotiales	f__Arachnopezizaceae	g__Arachnopeziza	[ASV1372] g__Arachnopeziza	0.657171	0.137474	0.16903	0.434345	0.25438	0	0.690289
AAGTCGTAACAAGGTTTCCGTAGGTGAACCTGCGGAAGGATCATTACCCATTGCAGCCGACTCGCCCTTTTGGGTGGGTTGGATTGCTCGGACCTCGTGTCTGAACCCTTGTCTATACGTACCTTTTGTTGTTTCCTCGGCAGGACGCTGCCGATGGAACCCCCATAAACCCTTTGCATCAGCATCC	k__Fungi	p__Ascomycota	c__Dothideomycetes	o__Pleosporales	f__Lentitheciaceae	__	[ASV1383] f__Lentitheciaceae	0.00916982	1.66586	6.00302	3.29446	1.85144	0.024784	5.1295
AAGTCGTAACAAGGTTTCCGTAGGTGAACCTGCGGAAGGATCATTACCCATTGCAGTTGACTCGCCCTTTTGGGTGGGTTGGATTGCTCGGACCTCGTGTCTGAACCCTTGTCTATACGTACCTTTTGTTGTTTCCTCGGCAGGACGCTGCCGATGGAACCCCCATAAACCCTTTGCATCAGTATCC	k__Fungi	p__Ascomycota	c__Dothideomycetes	o__Pleosporales	f__Lentitheciaceae	__	[ASV1385] f__Lentitheciaceae	0.0672454	0.505418	2.47309	1.28547	0.777517	0.0146451	2.05364
AAGTCGTAACAAGGTTTCCGTAGGTGAACCTGCGGAAGGATCATTACCGAGTTAGGGTCCCTTTGGGGCCCGAACCTCCCAACCCTGTGTCTATTGTTACCTTTAGTTGCTTCGGCGGGCCGGCCGTCCTGACCAACTGGTCTCGCTGGCCGCCGGTCGTGGGTTTCCACGATTGGAGAGCTCGCCC	k__Fungi	p__Ascomycota	c__Eurotiomycetes	o__Chaetothyriales	__	__	[ASV1418] o__Chaetothyriales	0.00764152	0.473071	0.512013	0.182636	0.43687	0.340217	0.285993
AAGTCGTAACAAGGTTTCCGTAGGTGAACCTGCGGAAGGATCATTATCTATTCCATGAGGTGCGGTCGCGGCCCTCGGCGGGAGCAACAGCTACCGTCGGGCGGTAGAGGTAACACTTTCACGCGCCGCATGTCTGAATCCTTTTTTTACGAGCACCTTTCGTTCTCCTTCGGCGGGGCAACCTGCC	k__Fungi	p__Ascomycota	c__Dothideomycetes	o__Pleosporales	f__Didymosphaeriaceae	g__Paraconiothyrium	[ASV1437] g__Paraconiothyrium	0.519623	0.0181951	0.448011	0.180294	0.517607	0.528349	0.175731
AAGTCGTAACAAGGTTTCCGTAGGTGAACCTGCGGAAGGATCATTACTGGGTCATCGGGCGCTCCGGCGCCCTCCCCCGCCCTTTGTTTGCAGACCAGCTTCGGCCGCGGGCCGGCGCCCCCCCGTGGGCGCCCGCCGGCCGGAAACCCAACCCTGAACAACCCTGCAGCCTGAAGTGACAAGCAAA	k__Fungi	p__Ascomycota	c__Dothideomycetes	o__Venturiales	f__Cylindrosympodiaceae	g__Septonema	[ASV1461] g__Septonema	0.00305661	0.15769	1.03879	0.400393	0.410326	0	0.818928
AAGTCGTAACAAGGTTTCCGTAGGTGAACCTGCGGAAGGATCATTACTGGGTCACCGGGCGCTCCGGCGCCCTCCCCCGCCCTTTGTTTGCAGACCAGCTTCGGCCGCGGGCCGGCGCCCCCCGTGGGCGCCCGCCGGCCGGAAACCCAACCCTGAACAACCCTGCAGCCTGAAGTGACAAGCAAAT	k__Fungi	p__Ascomycota	c__Dothideomycetes	o__Venturiales	f__Cylindrosympodiaceae	g__Septonema	[ASV1462] g__Septonema	0.0015283	0.626718	4.03046	1.44118	1.69881	0.0180247	3.15971
AAGTCGTAACAAGGTTTCCGTAGGTGAACCTGCGGAAGGATCATTACTGGGTCACCGGGCGCTCCGGCGCCCTCCCCCGCCCTTTGTTTGCAGACCAGCTTCGGCCGCGGGCCGGCGCCCCCCGTGGGCGCCCGCCGGCCGGAAACCCAACCCTGAACAACTCTGCAGCCTGAAGTGACAAGCAAAT	k__Fungi	p__Ascomycota	c__Dothideomycetes	o__Venturiales	f__Cylindrosympodiaceae	g__Septonema	[ASV1464] g__Septonema	0.120736	0.0343684	0.370881	0.11122	0.251062	0	0.369839
AAGTCGTAACAAGGTTTCCGTAGGTGAACCTGCGGAAGGATCATTACTGGGTCATCGGGCGCTCCGGCGCCCTCCCCCGCCCTTTGTTTGCAGACCAGCTTCGGCCGCGGGCCGGCGCCCCCCCGAGGGCGCCCGCCGGCCGGAAACCCAACCCTGAACAACCCTGCAGCCTGAAGTGACAAGCAAA	k__Fungi	p__Ascomycota	c__Dothideomycetes	o__Venturiales	f__Cylindrosympodiaceae	g__Septonema	[ASV1467] g__Septonema	0	0.101084	0.845149	0.263417	0.37604	0	0.64894
AAGTCGTAACAAGGTTTCCGTAGGTGAACCTGCGGAAGGATCATTACTGGGTCACCGAGCGCTCCGGCGCTCTCCCCCACCCTTTGCTTACCGTCCCAACTTCGGCCCAGGGCCGGCACCGCCAATCGGCGGTGCCCGCCGGCCGGAAACCCAACCCTGAAAAACATTGCAGCCTGAAGTAACAAGC	k__Fungi	p__Ascomycota	c__Dothideomycetes	o__Venturiales	f__Cylindrosympodiaceae	__	[ASV1470] f__Cylindrosympodiaceae	4.85237	0.353793	1.30629	1.51026	3.15873	0.163349	4.59542
AAGTCGTAACAAGGTTTCCGTAGGTGAACCTGCGGAAGGATCATTACTGGGTCACCGGGCGCTCCGGCGCCCTCCCCCGCCCTTTGTTTGCAGACCAGCTTCGGCCGCGGGCCGGCGCCCCCCCGTGGGCGCCCGCCGGCCGGAAACCCAACCCTGAACAACCCTGCAGCCTGAAGTGAAAAGCAAA	k__Fungi	p__Ascomycota	c__Dothideomycetes	o__Venturiales	f__Cylindrosympodiaceae	g__Septonema	[ASV1474] g__Septonema	0	0.293142	1.72804	0.646249	0.714475	0	1.37598
AAGTCGTAACAAGGTTTCCGTAGGTGAACCTGCGGAAGGATCATTACTGGGTCATCGGGCGCTCCGGCGCCCTCCCCCGCCCTTTGTTTGCAGACCAGCTTCGGCCGCGGGCCGGCGCCCCCCCGTGGGCGCCCGCCGGCCGGAAACCCAACCCTGAACAACCCTGCAGCCTGAAGTGAAAAGCAAA	k__Fungi	p__Ascomycota	c__Dothideomycetes	o__Venturiales	__	__	[ASV1475] o__Venturiales	0	0.105127	0.749967	0.272783	0.305256	0	0.584621
AAGTCGTAACAAGGTTTCCGTAGGTGAACCTGCGGAAGGATCATTAGAAAGTCGTGCCGGCGGAAACGCCCGGCCTACCTTCAAACCACTGTGAAACCACAAACCGTTGCTTCGCGGCGTGCTCGGCCCCCGAAACGGGGCCGGCGCTGTCAGTCCGCAGAAGCCCAACACACAAAACCTTTCTGTA	k__Fungi	__	__	__	__	__	[ASV1592] k__Fungi	0.243	0	0.300315	0.0854641	0.297514	0.370633	0.0149314
AAGTCGTAACAAGGTTTCCGTAGGTGAACCTGCGGAAGGATCATTAGAAAGTCGCGTTCGGCGGTAAAACGCCCGAACCTACCTTCAAACCACTGTGAAACCAAACCAGTTGCTTCGCGGCCTGCCCGGCGAAAGCCGGCGCTGTCAGTCCGCAGAAGCCCAAAACACAAACCTTTCTGTAACAGTC	k__Fungi	__	__	__	__	__	[ASV1596] k__Fungi	0.559359	1.5486	1.97748	1.04898	1.59374	0.225309	2.45449
AAGTCGTAACAAGGTTTCCGTAGGTGAACCTGCGGAAGGATCATTATCTAAAATACGGTTAAGCAGCGCTGGAAACAGTGCTCCTGTATTCACCCTTGTCTTTTGCGCACTCATGTTTCCTCGGCGGGTCCTGCCCGCCGAATGGACAAACTTATAACCCTTTTTAATTTTCAATCAGCGTCTGAAA	k__Fungi	__	__	__	__	__	[ASV1602] k__Fungi	0.894058	0.141517	0.346265	0.402735	0.577331	0.210664	0.779877
AAGTCGTAACAAGGTTTCCGTAGGTGAACCTGCGGAAGGATCATTATCTAAAATACGGTTAAGCAGCGCTGGAAATAGTGCTCCTGTATTCACCCTTGTCTTTTGCGCACTCATGTTTCCTCGGCGGGTCCTGCCCGCCGAATGGACAAACTTATAACCCTTTTTAATTTTCAATCAGCGTCTGAAA	k__Fungi	__	__	__	__	__	[ASV1603] k__Fungi	0	0.1213	0.443088	0.286832	0.0940099	0	0.379027
AAGTCGTAACAAGGTTTCCGTAGGTGAACCTGCGGAAGGATCATTAAAAATTGCAAGCCGGCGAGAGCCGCGCACCGCAAACCATGTGAAAACACCCGTTGCTTCGGCGGCACGCCCCGAGAGGGCGCGGTCAGCCCGCCAGAAGCCCGACAAAACCATTTCTGTAAACTTCAGTCAGACACGATAA	k__Fungi	p__Ascomycota	__	__	__	__	[ASV1614] p__Ascomycota	0.0122264	0.00606502	0.46114	0.135806	0.194656	0.325571	0.0034457
AAGTCGTAACAAGGTCTCCGTAGGTGAACCTGCGGAGGGATCATTACCGAGTGAGGGTCTTTCGACCCAACCTCCAACCCTTTGTTAATGAATATCCGTTGCCTTGGGGGGCCCGTCCCGCGGGTCCCCCAATGGTCTTACAACACTGCATCTTTGCGTCGGAGTAATGAAATCAATCAATTAAAAC	k__Fungi	p__Ascomycota	c__Dothideomycetes	o__Mycosphaerellales	f__Teratosphaeriaceae	__	[ASV1646] f__Teratosphaeriaceae	0.113095	0.167799	0.147696	0.202538	0.0818439	0.150957	0.129788
AAGTCGTAACAAGGTTTTCGTAGGTGAACCTGCGGAAGGATCATTACAGAGTACTCTTCGGAGCATCTCCACCCATTGAGAACAGTCCCAGTTGCTTTGGCGGGCCGCGCTGCCGCCGGCCCAGCTGGCGAGCGCCCGCCAGAGGCTTTACATTCTGATTACGCGAATCTGAGCGAGAATAAATGCG	k__Fungi	p__Ascomycota	__	__	__	__	[ASV1656] p__Ascomycota	0.0168113	5.7739	0.00164107	1.43299	1.81826	3.23093	0
AAGTCGTAACAAGGTTTCCGTAGGTGAACCTGCGGAAGGATCATTACCGAATTGTCAAACGGGTTGTTGCTGGTCTTCAAACGGGGACATGTGCACGCTCTGTTTACACATCCACTCACACCTGTGCACCCTCCGTAGTTCTATGGTCTGGGGGACCCTGTCTTCCTGCCATGGTTCTATGTCTTTA	k__Fungi	p__Basidiomycota	c__Agaricomycetes	o__Thelephorales	f__Thelephoraceae	__	[ASV1682] f__Thelephoraceae	0.813058	0.129387	0	0.697762	0	0.100262	0.582324
AAGTCGTAACAAGGTTTCCGTAGGTGAACCTGCGGAAGGATCATTACCGAGAGAGGGTTCTTTCGAGCCCGACCTCCAACCCTGTGTTAAACATACCTTTGTTGCTTTGGCCGGCCCGTCGCCCTCCGGGGGGACCGCCGGGGGCGCTCACCCGCCCCTGGCCCGCGCCGGCCAACGGCCCCAACAA	k__Fungi	p__Ascomycota	__	__	__	__	[ASV1718] p__Ascomycota	0.184925	0.258774	1.20782	0.602932	0.519819	0.00563272	1.1256
AAGTCGTAACAAGGTTTCCGTAGGTGAACCTGCGGAAGGATCATTACCGAGTACTGGGTGCCCTCTGGGCCCCTACTCCCACCCCATGTCGACCTGAAACCGTTGCTTTGGCGGGCCGGCACCTGCCGCCGGGTTTTCACCTGGAGAGTGCCCGCCGGAGGATCTTTCAAAACTCTTTGAAACCGGG	k__Fungi	p__Ascomycota	__	__	__	__	[ASV1733] p__Ascomycota	0.00611322	0.907731	0	0.197855	0.314104	0.510325	0
AAGTCGTAACAAGGTTTCCGTAGGTGAACCTGCGGAAGGATCATTAAAGAGTAAGGGTTAATAGCCCGACCTCCAACCCTTTGTTGTTATAACTACCTCGTTGCTTTGGCGGGACCGCTCGGTCTCGAGCTGCTGGTCTTCGGCCCGGCAAGTGCCCGCCAGAGTCTACTCAAACTCTTGTTTTAAC	k__Fungi	p__Ascomycota	c__Dothideomycetes	o__Capnodiales	__	g__Perusta	[ASV1749] g__Perusta	0.446265	0.867297	16.4976	6.00005	6.24779	11.0446	1.11411
AAGTCGTAACAAGGTTTCCGTAGGTGAACCTGCGGAAGGATCATTAAAGAGTAAGGGTTAATAGCCCGACCTCCAACCCTTTTTTGTTATACCTACCTCGTTGCTTTGGCGGGACCTCTCTGTCTCGAGCTGCTTGTCTTCGGCCCGTCAAGTGCCCGCCAGATTCTCCTCAAACTCTTTTTTTAAC	k__Fungi	p__Ascomycota	c__Dothideomycetes	__	__	__	[ASV1752] c__Dothideomycetes	0.035151	0.0970403	0.672837	0.563126	0	0.46639	0.076954
AAGTCGTAACAAGGTTTCCGTAGGTGAACCTGCGGAAGGATCATTAAAGAGTAAGGGTTATTCGTAGCCCGACCTCCAACCCTTTGTTGTTATAACTACCTCGTTGCTTTGGCGGGACCGCTCGGTCTCGAGCTGCTGGTCTTCGGCCCGGCAAGTGCCCGCCAGAGTCTACTCAAACTCTTGTTTT	k__Fungi	p__Ascomycota	c__Dothideomycetes	o__Capnodiales	__	g__Perusta	[ASV1757] g__Perusta	0.111566	0.129387	2.10713	0.807811	0.808485	1.52872	0.0735083
AAGTCGTAACAAGGTTTCCGTAGGTGAACCTGCGGAAGGATCATTAAAGAGTAAGGGTCTCTGGCCCGAACCTCCAACCCTCTGTTGTTATAACTACTTCGTTGCTTTGGCGGGACCGCGAAGGTTCTCCCGAGCGCGCCAGTCTCCGGACAGGCGAGCGCCCGCCAGAGTCTAACCAAACTCTTGT	k__Fungi	p__Ascomycota	c__Dothideomycetes	o__Dothideales	f__Dothideaceae	g__Dothiora	[ASV1762] g__Dothiora	0.0748869	0.0970403	0.341342	0.334832	0.021014	0.327825	0.0160799
AAGTCGTAACAAGGTTTCCGTAGGTGAACCTGCGGAAGGATCATTAAAGAGTAAGGGTCTCTGGCCCGAACCTCCAACCCTCTGTTGTTATAACTACTTCGTTGCTTTGGCGGGACCGCAAAGGTTCTCCCGAGCGCGCCAGTCTTCGGACAGGCGAGCGCCCGCCAGAGTCTAACCAAACTCTTGT	k__Fungi	p__Ascomycota	c__Dothideomycetes	o__Dothideales	f__Dothideaceae	g__Dothiora	[ASV1765] g__Dothiora	0.103925	0.0222384	0.495602	0.406247	0.037604	0.429214	0
AAGTCGTAACAAGGTTTCCGTAGGTGAACCTGCGGAAGGATCATTAAAGAGTAAGGGAACCCGGAGGTGAAAACCGAAGGGACAAACCCGACCTCCAACCCTCTGTTGTTATAACTACCTCGTTGCTTTGGCGGGACCGTCCGGTCCTCCGAGCGCACCAGTCTTCGGACAGGTGAGCGCCCGCCAG	k__Fungi	p__Ascomycota	c__Dothideomycetes	o__Dothideales	f__Dothideaceae	__	[ASV1777] f__Dothideaceae	0.155887	0.228449	0.275699	0.424979	0.02212	0.403303	0.0287142
AAGTCGTAACAAGGTTTCCGTAGGTGAACCTGCGGAAGGATCATTAAAGAGATAGGGTCTTCATGGCCCGACCTCCAACCCTCTGTTGTTATAACTACCTTGTTGCTTTGGCGGGACCGTCTCGGTCTCCGAGCGCACTAACCCTCGGGTTGGTGAGCGCCCGCCAGAGTCCAACCAAACTCTTGTA	k__Fungi	p__Ascomycota	c__Dothideomycetes	o__Dothideales	__	g__Hormonema	[ASV1785] g__Hormonema	0.187981	0.212276	0.963306	0.9003	0.050876	0.824631	0.0953311
AAGTCGTAACAAGGTTTCCGTAGGTGAACCTGCGGAAGGATCATTAAAGAGTAAGGGTGCTCAGCGCCCGACCTCCAACCCTTTGTTGTTAAAACTACCTTGTTGCTTTGGCGGGACCGCTCGGTCTCGAGCCGCTGGGGATTCGTCCCAGGCGAGCGCCCGCCAGAGTTAAACCAAACTCTTGTTA	k__Fungi	p__Ascomycota	c__Dothideomycetes	o__Dothideales	f__Saccotheciaceae	g__Aureobasidium	[ASV1790] g__Aureobasidium	0.0580756	0.216319	0.285545	0.188489	0.174748	0.263611	0.0976282
AAGTCGTAACAAGGTTTCCGTAGGTGAACCTGCGGAAGGATCATTACAGTACCATCTGTACGTAGTGTTGGGCCTCGAAAGAGCGCCTAATACGCCAAAACCTTGCAAACAATTTATCGTTACCTTGGTGGGCTTGCCTGCCGGTGGATATACACTAAACTCTTGTAAACATGCTGTAATTAGTGAA	k__Fungi	p__Ascomycota	__	__	__	__	[ASV1801] p__Ascomycota	0	0.0101084	0.44637	0.20605	0.111706	0.295155	0.0172285
AAGTCGTAACAAGGTTTCCGTAGGTGAACCTGCGGAAGGATCATTACCGAGTTAGGGTCCACCGGCCCGACCTCCCACCCTCTGTCGTCGCGAATCTGTTGCTTTGGCGTGGCCCGCCCCCCGTGGGCGACCGGGTTCCGGCCCGGGCGGCGCCCGCCAGGGGACCAACTCAACTCACCTCAACCTT	k__Fungi	p__Ascomycota	__	__	__	__	[ASV1848] p__Ascomycota	2.93282	0.402313	1.59676	1.9645	1.56278	0	3.55022
AAGTCGTAACAAGGTTTCCGTAGGTGAACCTGCGGAAGGATCATTACAGAGTCCCTGCCCCTCTGGGGTAGACCTCCCACCCGTGTGTATTCTAATCAATTGTTGCTTTGGCGGGCCGCGAGCGTGCCTCGCCCGGGAGCCTCTCCCGGTGTGCCTGCCAGAGGAAACCCAAACTCTGAATATTAGT	k__Fungi	p__Ascomycota	c__Leotiomycetes	o__Helotiales	f__Lachnaceae	g__Proliferodiscus	[ASV1864] g__Proliferodiscus	1.0744	0.0181951	0.0311803	0.144001	0.672447	0.800973	0.0229713
AAGTCGTAACAAGGTCTCCGTAGGTGAACCTGCGGAGGGATCATTACCGAGCGAGGGCCTCCGGCCCGACCTCCAACCCTTTGTCAACCAATACCCCGTTGCCTCGGGGGTGACCCGGACCTCGCGTCCGGGGCCCCCGGTGGACCACTGTCAAACCCTTGCATCTCTGCGTCGGAGTCTCGAGCAA	k__Fungi	__	__	__	__	__	[ASV1892] k__Fungi	0.0932266	0.473071	0.262571	0.272783	0.245532	0.138565	0.381324
AAGTCGTAACAAGGTCTCCGTAGGTGAACCTGCGGAGGGATCATTACCGAGTGAGGGCCCCCGGCCCGACCTCCAACCCTTTGTTCATTACAACCTCTGTTGCCTCGGGGGCGACCCGGCCTTCGGGCGTCGGGGCCCCCGGTGGACCACATCCCAACTCTGCGTCTATGCGTCGGGTTGCAAAGAT	k__Fungi	p__Ascomycota	c__Dothideomycetes	o__Mycosphaerellales	f__Teratosphaeriaceae	__	[ASV1900] f__Teratosphaeriaceae	0	1.48795	0.0180517	0.344198	0.501018	0.0957563	0.760351
AAGTCGTAACAAGGTCTCCGTAGGTGAACCTGCGGAGGGATCATTACCGAGTGAGGGCCCCCGGCCCGACCTCCAACCCTTTGTCCAACCAACCTCTGTTGCCTCGGGGGCGACCCGGCCTTCGGGCGTCGGGGCCCCCGGTGGACCACATCCCAACTCTGCGTCTATGCGTCGGGTTGCAAAGATA	k__Fungi	p__Ascomycota	c__Dothideomycetes	o__Mycosphaerellales	f__Teratosphaeriaceae	__	[ASV1902] f__Teratosphaeriaceae	0	2.66052	0.0557962	0.420296	1.09604	0.203905	1.34268
AAGTCGTAACAAGGTCTCCGTAGGTGAACCTGCGGAGGGATCATTACCGAGTGAGGGCCCCCGGCCCGACCTCCAACCCTTTGTTGACCAACACTTGTTGCCTCGGGGGCGACCCGGACGCCGACGCGTCGGCGTCGGGCACCCCGACGGACCCTTCAAACACTGTATCTGTACGTCGGAGTACTTG	k__Fungi	p__Ascomycota	c__Dothideomycetes	o__Capnodiales	__	__	[ASV1916] o__Capnodiales	0.0336227	0.0424551	0.334777	0.12644	0.153734	0	0.283696
AAGTCGTAACAAGGTCTCCGTAGGTGAACCTGCGGAGGGATCATTACCGAGCGAGGGCTCCCGGGCCCGACCTCCAACCCTTTGTTGACCAACACCTGTTGCCTCGGGGGCGACCCGGCCTTCGCGCCGGGGCCCCCGACGGACCACTCAACTCTGTATCTTTGCGTCGGAGTACTTGATAAATTGA	k__Fungi	p__Ascomycota	c__Dothideomycetes	__	__	__	[ASV1932] c__Dothideomycetes	0.0641888	2.41792	0.241237	0.564297	0.998717	0.232068	1.35416
AAGTCGTAACAAGGTCTCCGTAGGTGAACCTGCGGAGGGATCATTACCGAGCGAGGGCTCCCGGGCCCGACCTCCAACCCTTTGTTGACCAACACCTGTTGCCTCGGGGGCGACCCGGCCTTCGCGCCGGGGCCCCCGACGGACCACTCAACTCTGGATCTTTGCGTCGGAGTACTTGATAAATTGA	k__Fungi	p__Ascomycota	c__Dothideomycetes	__	__	__	[ASV1933] c__Dothideomycetes	0	1.17055	0.0574373	0.20488	0.485534	0.0585803	0.645495
AAGTCGTAACAAGGTCTCCGTAGGTGAACCTGCGGAGGGATCATTACCGAGTGCGGGCCCTCGCGCCCAACCTCCCAACCCTTTGTCGATTCATATCTGTTGCCTCGGGGGGCGACCCGGACGTCACGTCCGGGAGTCCCCCAGAGGTCCAACCCAACACACTGCGTCTTTGCGTCGGAGTATTGAA	k__Fungi	p__Ascomycota	c__Dothideomycetes	o__Mycosphaerellales	f__Extremaceae	g__Paradevriesia	[ASV1966] g__Paradevriesia	0.070302	0.331554	0.131285	0.169757	0.16037	0.194892	0.134382
AAGTCGTAACAAGGTCTCCGTAGGTGAACCTGCGGAGGGATCATTACCGAGTGCGGGCCTCCGTGCCCAACCTCCAACCCTTTGTCGATGACTATCTGTTGCCTCGGGGGGCGACCCGGACCTCGCGCCGGGAGTCCCCCAGAGGTCCATCAAACACTGCGTCTTTGCGTCGGAGTATTGAAATCAA	k__Fungi	p__Ascomycota	c__Dothideomycetes	o__Mycosphaerellales	__	__	[ASV1968] o__Mycosphaerellales	0.435567	0.327511	0.902586	0.510443	0.620465	0.00675927	1.13823
AAGTCGTAACAAGGTCTCCGTAGGTGAACCTGCGGAGGGATCATTACCGAGTGCGGGCCTCCGTGCCCAACCTCCAACCCTTTGTCGATGACTATTTGTTGCCTCGGGGGGCGACCCGGACCTCGTGCCGGGAGTCCCCCAGAGGTCCATCAAACACTGCGTCTTTGCGTCGGAGTATTGAAATCAA	k__Fungi	p__Ascomycota	c__Dothideomycetes	o__Mycosphaerellales	f__Neodevriesiaceae	__	[ASV1970] f__Neodevriesiaceae	0.446265	0.0727802	0.333136	0.225953	0.373828	0.00788581	0.601849
AAGTCGTAACAAGGTCTCCGTAGGTGAACCTGCGGAGGGATCATTACCGAGTGCGGGCCTCCGTGCCCAACCTCCAACCCTTTGTCGATGACTATCTGTTGCCTCGGGGGGCGACCCGGACCTCGTGCCGGGAGTCCCCCAGAGGTCCATCAAACACTGCGTCTTTGCGTCGGAGTATTGAAATCAA	k__Fungi	p__Ascomycota	c__Dothideomycetes	o__Mycosphaerellales	f__Neodevriesiaceae	__	[ASV1972] f__Neodevriesiaceae	1.10802	0.202167	0.36924	0.604102	0.590603	0.0101389	1.19566
AAGTCGTAACAAGGTCTCCGTAGGTGAACCTGCGGAGGGATCATTACTGAGTGAGGGCCCTCCGGCCCGACCTCCAACCCCATGTATTCCGACTCTGTTGCCTCGGGGGCGACCCGGCCTTTCGGGCGTCGGGGCCCCCGGTGGACCACACAACTCTGCATCTTTGCGTCTGAGTAACATTTTGAAT	k__Fungi	p__Ascomycota	c__Dothideomycetes	o__Mycosphaerellales	f__Teratosphaeriaceae	__	[ASV1996] f__Teratosphaeriaceae	0.649529	0.432638	1.8462	0.993959	1.01199	0.0698458	1.95486
AAGTCGTAACAAGGTCTCCGTAGGTGAACCTGCGGAGGGATCATTACTGAGTGAGGGTCCTCGCGGCCCGACCTCCAACCCCATGTATTCCGACTCTGTTGCCTCGGGGGCGACCCTGCCTTCGGGCGTTGGGGCCCCCGGTGGACCACACAACTCTGCATCTTTGCGTCTGAGTAACATTTTGAAT	k__Fungi	p__Ascomycota	c__Dothideomycetes	o__Mycosphaerellales	f__Teratosphaeriaceae	g__Lapidomyces	[ASV2002] g__Lapidomyces	1.3984	0.770257	3.30182	2.0125	1.75743	0.203905	3.59157
AAGTCGTAACAAGGTCTCCGTAGGTGAACCTGCGGAGGGATCATTACCGAGTGAGGGCCCCCGGCCCGACCTCCAACCCTTTGTAAACCGACCCTGTTGCCTCGGGGGACTCCGGCGTCTTCGGGCGCCGGGCCCCCGGTGGACCCCCCAACTCTGCGTCTTTGCGTCTGAGTCTTGAATGATAAAT	k__Fungi	p__Ascomycota	c__Dothideomycetes	o__Mycosphaerellales	f__Teratosphaeriaceae	g__Capnobotryella	[ASV2011] g__Capnobotryella	0.178812	0.467006	0.745044	0.350052	0.556317	0.677053	0.230862
AAGTCGTAACAAGGTCTCCGTAGGTGAACCTGCGGAGGGATCATTACTGAGCGAGGGCGCAAGCCCGACCTCCAACCCCATGCTATCTGACCCTGTTGCCTCGGGGGCGACCCGGCCTTCGGGCGTCGGGGCCCCCGGTGGACCCCTCAACACTGCATCTGTGCCGTCTGAGTAAATATAAATCAAT	k__Fungi	p__Ascomycota	c__Dothideomycetes	o__Mycosphaerellales	f__Teratosphaeriaceae	__	[ASV2107] f__Teratosphaeriaceae	0.00764152	1.80333	0	0.512784	0.507654	1.01051	0
AAGTCGTAACAAGGTCTCCGTAGGTGAACCTGCGGAGGGATCATTACTGAGCGAGGGCGCAAGCCCGACCTCCAACCCCATGTTATCTGACCCTGTTGCCTCGGGGGCGACCCGGCCTTCGGGCGTCGGGGCCCCCGGCGGACCCCTCAACACTGCATCTGTGCCGTCTGAGTAAAATATAAATCAA	k__Fungi	p__Ascomycota	c__Dothideomycetes	o__Mycosphaerellales	f__Teratosphaeriaceae	__	[ASV2108] f__Teratosphaeriaceae	0.00458491	1.07755	0	0.244685	0.361662	0.603828	0
AAGTCGTAACAAGGTCTCCGTAGGTGAACCTGCGGAGGGATCATTACTGAGTGAGGGCCTTCTGGTCCGACCTCCAACCCCATGTTATCCGACACTGTTGCCTCCGGGGCGACCCGGCCTTCGGGCGTCGGGGCCCCGGGTGGACCATTCAAACACTGCATCTTTGCGTCTGAGTACACGATTGAAT	k__Fungi	p__Ascomycota	c__Dothideomycetes	o__Mycosphaerellales	f__Teratosphaeriaceae	g__Neocatenulostroma	[ASV2109] g__Neocatenulostroma	0.0137547	0.778344	0.00328213	0.169757	0.277606	0.446112	0
AAGTCGTAACAAGGTCTCCGTAGGTGAACCTGCGGAGGGATCATTACTGAGTGAGGGCCCTCGTGGTCCGACCTCCAACCCATTGTTGTCCGACTCTGTTGCCTCGGGGGCGACCCGGCGCTTCGGCGCCAGGGGGTCCCCGCTGGTCCACACAACTCTGCATCTTTGCGTCTGAGTAAACATTAAA	k__Fungi	p__Ascomycota	c__Dothideomycetes	o__Mycosphaerellales	f__Teratosphaeriaceae	g__Acrodontium	[ASV2130] g__Acrodontium	0.129906	22.6791	0.0902586	6.47537	6.44466	12.7919	0.0034457
AAGTCGTAACAAGGTTTCCGTAGGTGAACCTGCGGAAGGATCATTACCGAGTTAGGGCCCTTTAGGGCTCGACCTCCTACCCTTTGTCTACCTTACCTTTTGTTGCTTCGGCGGACCCGTCCCTTAGGGGACCGCCGGGGAGCTCACGCTCTCTGGCCCGCGTCCGCCGGTGGCCCACAACCAAAAC	k__Fungi	p__Ascomycota	c__Eurotiomycetes	o__Chaetothyriales	__	__	[ASV2168] o__Chaetothyriales	0.015283	2.35323	0.132926	0.675517	0.749867	0.303041	1.13249
AAGTCGTAACAAGGTCTCCGTAGGTGAACCTGCGGAGGGATCATTACACAAATATGAAGGCGGGCTGGAACCTCTCGGGGTTACAGCCTTGCTGAATTATTCACCCTTGTCTTTTGCGTACTTCTTGTTTCCTTGGTGGGTTCGCCCACCACTAGGACAAACATAAACCTTTTGTAATTGCAATCAG	k__Fungi	__	__	__	__	__	[ASV2202] k__Fungi	0.213963	0.416464	0.126362	0.245856	0.235578	0.317686	0.161948
AAGTCGTAACAAGGTCTCCGTTGGTGAACCAGCGGAGGGATCATTACCGAGTTATACAACTCCCAACCCGTGTGAACCATACCAAACGTTGCTTCGGCGGCCTCGCCCAGGGAGCCTCAGGGCGGCCCTGACCACGGCGACCGCCGGAGGACCCAAACTCTGCCTTTGAGTGTATTCTGAGTGGAAT	k__Fungi	p__Ascomycota	c__Sordariomycetes	o__Hypocreales	f__Bionectriaceae	g__Bullanockia	[ASV2276] g__Bullanockia	0	0.123322	1.39491	0.424979	0.606087	0	1.04634
AAGTCGTAACAAGGTCTCCGTAGGTGAACCTGCGGAGGGATCATTACAAGTGACCCCGGTCTAACCACCGGGATGTTCATAACCCTTTGTTGTCCGACTCTGTTGCCTCCGGGGCGACCCTGCCTTCGGGCGGGGGCTCCGGGTGGACACTTCAAACTCTTGCGTAACTTTGCAGTCTGAGTAAACT	k__Fungi	__	__	__	__	__	[ASV2293] k__Fungi	0.336227	5.41606	0.300315	0.492882	2.94306	0.566652	2.96215
AAGTCGTAACAAGGTCTCCGTAGGTGAACCTGCGGAGGGATCATTACCAGAGATGGCGGGCCCTCGGGCCCCCGTCCCCAACCCTTTGTTGACCAAACCACTTTTGCCTCGGGGGTGGAGCGGCCTCCGCCGCCCCCGGTGGACCAACCAACTCTGTCTCTTTGCGTCGGAGTCTTTGATAAATACA	k__Fungi	p__Ascomycota	c__Dothideomycetes	__	__	__	[ASV2307] c__Dothideomycetes	0.0519623	0.475093	0.0722069	0.103025	0.24885	0.0180247	0.341124
AAGTCGTAACAAGGTCTCCGTAGGTGAACCTGCGGAGGGATCATTAATAGAGATGGCGGGCCCCCGCGCCCCCGTCCCCAACCCTTTGTTGACCAAACCACTTTTGCCTCGGGGGCAGAGCGGCCTCCGCCGCCCCCGGTGGACCATCAAACCCTGTCTCTGTACGTCGGAGTCTTTGATAAATAAA	k__Fungi	p__Ascomycota	c__Dothideomycetes	o__Mycosphaerellales	f__Teratosphaeriaceae	g__Devriesia	[ASV2315] g__Devriesia	0.695378	0.353793	0.562886	0.961178	0.168112	0.163349	0.951014
AAGTCGTAACAAGGTCTCCGTAGGTGAACCTGCGGAGGGATCATTAATAGAGATGGCGGGCCCCCGCGCCCCCGTCCCCAACCCTTTGTTGACCAAACCACTTTTGCCTCGGGGGCAGAGCGGCCTCCGCCGCCCCCGGTGGACCATCAAACCCTGTCTCTGTACGTCGGAGTCTTTGATAAATGAA	k__Fungi	p__Ascomycota	c__Dothideomycetes	o__Mycosphaerellales	f__Teratosphaeriaceae	g__Devriesia	[ASV2328] g__Devriesia	0.128378	0.646935	0.146055	0.509272	0.0641479	0.344723	0.214782
AAGTCGTAACAAGGTCTCCGTAGGTGAACCTGCGGAGGGATCATTAATAGAGATGGCGGGCCCCCGCGCCCCCGTCCCCAACCCTTTGTTGACCAAACCACATTTGCCTCGGGGGCAGAGCGGCCTCCGCCGCCCCCGGTGGACCATCAAACCCTGTCTCTGTACGTCGGAGTCTTTGATAAATAAA	k__Fungi	p__Ascomycota	c__Dothideomycetes	o__Mycosphaerellales	f__Teratosphaeriaceae	g__Devriesia	[ASV2329] g__Devriesia	0.131434	0.699499	0	0.0620493	0.419174	0.197145	0.295182
AAGTCGTAACAAGGTCTCCGTAGGTGAACCTGCGGAGGGATCATTACCAGAGATGGCGGGCTTCGGCCCCCGTCCCCAACCCTTTGTTGACCGTTACCTTTTTGCCTCGGGGGCAGAGCGGCCGCGAGGCAGCCGCCCCCGGTGGACCACCGAACTCTGTCTCTGTACGTCGGAGTCTTATGATAAA	k__Fungi	__	__	__	__	__	[ASV2345] k__Fungi	0	1.10788	0	0.148684	0.465626	0.305294	0.318153
AAGTCGTAACAAGGTCTCCGTAGGTGAACCTGCGGAGGGATCATTACCAGAGATGGCGGGCTTCGGCCCCCGTCCCCAACCCTTTGTTGACCGTTACCTTCTTGCCTCGGGGGCAGAGCGGCCGCGAGGCAGCCGCCCCCGGTGGACCACCGAACTCTGTCTCTGTACGTCGGAGTCTTATGATAAA	k__Fungi	__	__	__	__	__	[ASV2347] k__Fungi	0	0.50744	0	0.115903	0.168112	0.254599	0.0287142
AAGTCGTAACAAGGTCTCCGTAGGTGAACCTGCGGAGGGATCATTACCAGAGATGGCGGGCCTCCGGGTCCCCGTCCCCAACCCTTTGTTGACCAAACCACTTTTGCCTCGGGGGTGGAGCGGCCTCCGCCGTCCCCGGTGGACCAACCAACTCTGTCTCTTTACGTCGGAGTCTTTGATAAATAAA	k__Fungi	__	__	__	__	__	[ASV2356] k__Fungi	0	1.34239	0.229749	0.44254	0.471156	0.0405556	0.8821
AAGTCGTAACAAGGTCTCCGTTGGTGAACCAGCGGATGGATCATTAAAGAGTCTTACCCAACTCCCAACCCCTGTGAATTTACCTATGTTGCCTCTGCTGGTCCTACCCTGTATTTACCCTGTAGCGAGTTACCCTGTAACGACCTACCCTGTACCTACCCTTTCGCCTGCCGTTGTACTTACAAAC	k__Fungi	p__Ascomycota	c__Sordariomycetes	__	__	__	[ASV2372] c__Sordariomycetes	0.614378	0.147582	0.150978	0.66381	0	0.377392	0.266468
AAGTCGTAACAAGGTCTCCGTTGGTGAACCAGCGGAGGGATCATTAAAGAGTCGTAACAAACTCCCAACCCATGTGAATTTACCTATGTTGCCTCGGCTGGTCCTACCCTGTAGTTACCCTGTAGCGAGTTACCCTGTAACGACCTACCCTGTACCTACCCTGTAGCCTGCCGGTGGACTTACAAAC	k__Fungi	p__Ascomycota	c__Sordariomycetes	o__Xylariales	__	g__Tristratiperidium	[ASV2377] g__Tristratiperidium	23.001	1.02499	2.34344	10.8247	8.55933	14.7014	4.51961
AAGTCGTAACAAGGTCTCCGTTGGTGAACCAGCGGAGGGATCATTAAAGAGTCGTAACAAACTCCCAACCCATGTGAATTTACCTATGTTGCCTCGGCTGGTCCTACCCTGTAGTTACCCTGTAGCGAGTTACCCTGTAACGACCTGCCCTGTACCTACTCTGTAGCCTGCCGGTGGACTTACAAAC	k__Fungi	p__Ascomycota	c__Sordariomycetes	o__Xylariales	__	g__Tristratiperidium	[ASV2388] g__Tristratiperidium	1.21042	0.218341	0.56945	1.15903	0.284242	0.116034	1.31396
AAGTCGTAACAAGGTCTCCGTTGGTGAACCAGCGGAGGGATCATTACAGAGTTATCTAACTCCCAAACCATTGTGAACTTACCATATGTTGCCTCGGCAGAACCTACCCTGTAGCGGGCTGCCGGCGGACCTCTAAACTCTTGTTATACTATTGTAATCTGAGCGTCTTATTTTAATAAGTCAAAAC	k__Fungi	p__Ascomycota	c__Sordariomycetes	o__Amphisphaeriales	f__Sporocadaceae	g__Monochaetia	[ASV2412] g__Monochaetia	0.0168113	0.0687369	0.33806	0.135806	0.14931	0.237701	0.0459427
AAGTCGTAACAAGGTTTCCGTAGGTGAACCTGCGGAAGGATCATTAAAGAGTTGGGGTCCTTCGGGGCCCGATCTCCCACCCTTTGTTGTCGCGAATTTGTTGCCTCGGCGGGTTGCCTTTTCGAAGGCGACGGGCTCCGGCCCACCCGCCGCAGGACCATTCAAACTCTGCTTTAACAATGCAGTC	k__Fungi	p__Ascomycota	c__Dothideomycetes	o__Myriangiales	f__Myriangiaceae	g__Myriangium	[ASV2429] g__Myriangium	0.00764152	0.792496	0	0.211904	0.238896	0.447238	0
AAGTCGTAACAAGGTTTCCGTAGGTGAACCTGCGGAAGGATCATTAAAGAGAACTTGCCCTTCGGGGTAGATCTCCCACCCTTTGTTTATCATACCTCTGTTGCTTTGGCAGGCCCGTCCCTCGGGACCGCCGGCTTCGGCTGGCCCGCGCCTGTCAGAGGACCCCAAACTCATGTCTACGTGTCGT	k__Fungi	p__Ascomycota	c__Leotiomycetes	o__Helotiales	__	__	[ASV2471] o__Helotiales	0.0427925	0	2.67986	0.716493	1.16019	1.87119	0
AAGTCGTAACAAGGTTTCCGTAGGTGAACCTGCGGAAGGATCATTACAGAGTTCATGCCCCTCGGGGCAGACCTCCCACCCTTTGTATACATTGCCTTTTGTTGCTTTGGCGAGCCGCCTCTCGGCCGTCGGCCCCGGCCGGCGCGCGCTCGCCGGAGACCCCCAAACCCTGTTTTACAGTGTCGTC	k__Fungi	p__Ascomycota	c__Leotiomycetes	o__Helotiales	f__Pezizellaceae	g__Calycina	[ASV2499] g__Calycina	0.019868	2.08232	0.0049232	0.71181	0.484428	1.17837	0
AAGTCGTAACAAGGTTTCCGTAGGTGAACCTGCGGAAGGATCATTACATTCAGTAGCTTGCTACTGTTAGGGGGGTCTATCAGCCTGTATAGTATCACTACTGATGAGCAGCACGACCCTCTGTCTGTACCCTTGTCTTTTGCGCACTCATGTTTCCTCGGCGGGGCGTATGCCCGCCGGCTGGACA	k__Fungi	__	__	__	__	__	[ASV2528] k__Fungi	0.401944	0.198124	0.887817	0.736396	0.301938	0.232068	0.799403
AAGTCGTAACAAGGTTTCCGTAGGTGAACCTGCGGAAGGATCATTACATTCAGTAGCTTGCTACTGTTAGGGGGGTCTATCAGCCTGTATAGTATCACTACTGATGAGCAGCACGACCCTCTGTCTGTACCCTTGTCTTTTGCGCACTCATGTTTCCTCGGCGGGGCGTATACCCGCCGGCTGGACA	k__Fungi	p__Ascomycota	c__Dothideomycetes	o__Pleosporales	f__Phaeosphaeriaceae	g__Neosetophoma	[ASV2530] g__Neosetophoma	0.111566	0.0990619	0.626887	0.304393	0.269864	0.358241	0.213633
AAGTCGTAACAAGGTTTCCGTAGGTGAACCTGCGGAAGGATCATTACTTTGAGTACCGGGCTTCGGCCTGGCTACTTTTACCCATGTTTTACTGCGTATCCAAAGTTTCCTCGGTGGCTCACGCCGCCGGTCGGACTCCATTCAAACCTTTTGTAGTTGCAGTCAGCGTCTGAAAAACCTAATAATT	k__Fungi	p__Ascomycota	c__Dothideomycetes	o__Pleosporales	f__Dothidotthiaceae	__	[ASV2552] f__Dothidotthiaceae	0.0259812	0.00202167	0.408625	0.160391	0.14378	0.299661	0.00114857
AAGTCGTAACAAGGTTTCCGTAGGTGAACCTGCGGAAGGATCATTACCTAGAGTTGTAGGCTTTGCCTGCTATCTCTTACCCATGTCTTTTAAGTACCTTACGTTTCCTCGGCGGGTCCGCCCGCCGATTGGACAATTTAAACCATTTGCAGTTGCAATCAGCGTCTGAAAAAACTTAATAGTTACA	k__Fungi	__	__	__	__	__	[ASV2560] k__Fungi	0.0657171	0.0464985	0.530064	0.247026	0.196868	0.363874	0.0758054
AAGTCGTAACAAGGTTTCCGTAGGTGAACCTGCGGAAGGATCATTACCTAGAGTTTGTAGACTTCGGTCTGCTACCTCTTACCCATGTCTTTTGAGTACCTTCGTTTCCTCGGCGGGTCCGCCCGCCGATTGGACAACATTCAAACCCTTTGCAGTTGCAATCAGCGTCTGAAAAAACATAATAGTT	k__Fungi	__	__	__	__	__	[ASV2568] k__Fungi	0.317887	0.135452	0.682683	0.378149	0.407008	0.539615	0.243496
AAGTCGTAACAAGGTTTCCGTAGGTGAACCTGCGGAAGGATCATTACACAATATTACGGGGGGCCGGATCCAAGTCTGCCTTCAAACCGCAGCTTGACCCGCCCTGTCTGATATTCTACCCATGTCTTTTGCGTACTTTTTTGTTTCCTTGGTAGGCTTGCCTGCCGATAGGACAACCATTAAAACC	k__Fungi	p__Ascomycota	c__Dothideomycetes	o__Pleosporales	f__Parapyrenochaetaceae	g__Parapyrenochaeta	[ASV2584] g__Parapyrenochaeta	0.0244529	0.00808669	0.370881	0.168587	0.112812	0.272624	0.00459427
AAGTCGTAACAAGGTTTCCGTAGGTGAACCTGCGGAAGGATCATTACATGATATACCGGCTACGGCGACAGCTTTCCCAACAGACAGCTGCCCGCCCGAACCCTACCCTTGCTTTTTGCGCACCCATTGTTTCCTCGGCAGGCTTGCCTGCCAGTAGGACCTTTTTAAACTCTTTGCAGTTGCAGTC	k__Fungi	p__Ascomycota	c__Dothideomycetes	__	__	__	[ASV2633] c__Dothideomycetes	0.790133	0.0101084	0.0377445	0.3641	0.258804	0	0.625969
AAGTCGTAACAAGGTTTCCGTAGGTGAACCTGCGGAAGGATCATTATCGTGGGGCTTCGGCCCTGTCGAGATAGCACCCGTGCCTTTTCGAGTACCGCACCGTTTCCTCGGCAGGCTCGCCTGCCAATGGGGACAACCGCAAACCTTCTGTTGTGAGCAGTTATTGTCTGATGAACACGCAAATATT	k__Fungi	__	__	__	__	__	[ASV2649] k__Fungi	6.9278	0	0.0853354	3.05095	2.18877	0	5.26618
AAGTCGTAACAAGGTTTCCGTAGGTGAACCTGCGGAAGGATCATTATCTATTCAGATCTATCGGGGAGGGCTGTAATACTTAAGTGATCCACAATCATTACATTCCTGCCCTCCTTTCATTACCCTTGTCTTTTTCGTACCTATGTGTCCTCTGCGGGCTTGCTCGCCGATAGTACAACCTTATAAC	k__Fungi	__	__	__	__	__	[ASV2692] k__Fungi	0.343868	0.115235	0.126362	0.420296	0	0.209537	0.198702
AAGTCGTAACAAGGTTTCCGTAGGTGAACCTGCGGAAGGATCATTATCTTTTCAGATCTATCGGGGAGGGCTGTAAGACTTAAGTGATCAAAAATCATTACATGCCTGCCCTCCTGTCAGGACCCTTGTCTTTTGCGTACCTATGTTTCCTCGGCGGGCTTGCTCGCCGATAGGACAACCTTATAAC	k__Fungi	p__Ascomycota	__	__	__	__	[ASV2698] p__Ascomycota	0.129906	0.123322	0.33806	0.295027	0.1106	0.012392	0.391661
AAGTCGTAACAAGGTTTCCGTAGGTGAACCTGCGGAAGGATCATTATCTATTCAGATCTATCGGGGAGGGCTGTAAGACTTAAGTGATCAAAAATCATTACATGCCTGCCCTCCTGTCAGGACCCTTGTCTTTTGCGTACCTATGTTTCCTCGGCGGGCTTGCTCGCCGATAGGACAACCTTATAAC	k__Fungi	p__Ascomycota	c__Dothideomycetes	o__Pleosporales	__	__	[ASV2701] o__Pleosporales	19.1206	0.67726	2.32375	8.13197	8.09149	14.3218	1.77913
AAGTCGTAACAAGGTTTCCGTAGGTGAACCTGCGGAAGGATCATTACCGAGAGGAGGGCCTTCGGGCCCTAGGGGGGCTTTCCCCCGCACCTTTCTACCCTTTGTGTATCTTCCACTGTTGCTTTGGCGGGCCCCGGGCTTCGTCCCGGCGCTGGTCCCCTTCCGGGGCCTCGCGAGCGCCCGCCAG	k__Fungi	p__Ascomycota	c__Lecanoromycetes	o__Teloschistales	f__Teloschistaceae	g__Caloplaca	[ASV2726] g__Caloplaca	0.00916982	2.74543	0.0049232	0.749274	0.804061	1.53999	0
AAGTCGTAACAAGGTTTCCGTAGGTGAACCTGCGGAAGGATCATTACCGAGTGCGGGTCCTTTGGGCCCAACCTCCCATCCGTGTCTATTATACCCTGTTGCTTCGGCGGGCCCGCCGCTTGTCGGCCGCCGGGGGGGCGCCTTTGCCCCCCGGGCCCGTGCCCGCCGGAGACCCCAACACGAACAC	k__Fungi	p__Ascomycota	c__Eurotiomycetes	o__Eurotiales	f__Aspergillaceae	g__Aspergillus	[ASV2746] g__Aspergillus	0.302604	2.05402	0	0.77503	0.610511	0.314306	1.07391
AAGTCGTAACAAGGTTTCCGTAGGTGAACCTGCGGAAGGATCATTACCGAGTGAGGGCCCTCTGGGTCCAACCTCCCACCCGTGTTTATTTTACCTTGTTGCTTCGGCGAGCCTGCCTTTTGGCTGCCGGGGGACGTCTGTCCCCGGGTCCGCGCTCGCCGAAGACACCTTAGAACTCTGTCTGAAG	k__Fungi	p__Ascomycota	c__Eurotiomycetes	o__Eurotiales	f__Aspergillaceae	g__Penicillium	[ASV2765] g__Penicillium	0.544076	0.950186	0	0.272783	0.655857	0.193766	0.751163
AAGTCGTAACAAGGTTTCCGTAGGTGAACCTGCGGAAGGATCATTACCGAGTGAGGGCCCTCTGGGTCCAACCTCCCACCCGTGTTTATTTTACCTTGTTGCTTCGGCGAGCCTGCCTTCGGGCTGCCGGGGGGCATCTGCCCCCGGGTCCGCGCTCGCCGGAGACACCTTGAACTCTGTCTGAAGA	k__Fungi	p__Ascomycota	c__Eurotiomycetes	o__Eurotiales	f__Aspergillaceae	g__Penicillium	[ASV2766] g__Penicillium	0.272038	2.4442	0.00328213	0.167416	1.37807	0.221929	1.36909

## Sheet: Table S10
Table S10. Overlapping ASVs in the ITS metagenomic data of different tree parts of Picea jezoensis
Needles	Fresh wood	Branch	Needles&Fresh wood	Needles&Branch	Fresh wood&Branch	Needles&Fresh wood&Branch
	[ASV2345] k__Fungi un.		[ASV2746] g__Aspergillus	[ASV2649] k__Fungi un.	[ASV1902] f__Teratosphaeriaceae un.	[ASV2377] g__Tristratiperidium
	[ASV1215] g__Malassezia		[ASV2107] f__Teratosphaeriaceae un.	[ASV2471] o__Helotiales un.	[ASV1474] g__Septonema	[ASV2701] o__Pleosporales un.
	[ASV2347] k__Fungi un.		[ASV2765] g__Penicillium	[ASV598] c__Eurotiomycetes un.	[ASV2276] g__Bullanockia	[ASV2130] g__Acrodontium
			[ASV447] c__Lecanoromycetes un.	[ASV808] g__Anteaglonium	[ASV2356] k__Fungi un.	[ASV825] g__Venturia
			[ASV1682] f__Thelephoraceae un.	[ASV1592] k__Fungi un.	[ASV1900] f__Teratosphaeriaceae un.	[ASV1749] g__Perusta
			[ASV750] k__Fungi un.	[ASV526] g__Trichomerium	[ASV1933] c__Dothideomycetes un.	[ASV826] g__Venturia
			[ASV2108] f__Teratosphaeriaceae un.		[ASV1467] g__Septonema	[ASV1383] f__Lentitheciaceae un.
			[ASV1733] p__Ascomycota un.		[ASV1360] g__Arachnopeziza	[ASV1470] f__Cylindrosympodiaceae un.
			[ASV2329] g__Devriesia		[ASV1475] o__Venturiales un.	[ASV806] g__Anteaglonium
			[ASV1214] g__Malassezia		[ASV1603] k__Fungi un.	[ASV2002] g__Lapidomyces
			[ASV2429] g__Myriangium		[ASV1801] p__Ascomycota un.	[ASV1848] p__Ascomycota un.
			[ASV1226] g__Malassezia			[ASV2293] k__Fungi un.
			[ASV1258] p__Ascomycota un.			[ASV1656] p__Ascomycota un.
						[ASV893] g__Lophium
						[ASV1462] g__Septonema
						[ASV1596] k__Fungi un.
						[ASV1201] g__Malassezia
						[ASV1385] f__Lentitheciaceae un.
						[ASV1996] f__Teratosphaeriaceae un.
						[ASV646] k__Fungi un.
						[ASV1757] g__Perusta
						[ASV533] g__Trichomerium
						[ASV2766] g__Penicillium
						[ASV1932] c__Dothideomycetes un.
						[ASV2726] g__Caloplaca
						[ASV2168] o__Chaetothyriales un.
						[ASV2388] g__Tristratiperidium
						[ASV525] g__Trichomerium
						[ASV1972] f__Neodevriesiaceae un.
						[ASV2499] g__Calycina
						[ASV640] c__Eurotiomycetes un.
						[ASV985] p__Ascomycota un.
						[ASV1968] o__Mycosphaerellales un.
						[ASV1718] p__Ascomycota un.
						[ASV2315] g__Devriesia
						[ASV497] g__Trichomerium
						[ASV2528] k__Fungi un.
						[ASV1602] k__Fungi un.
						[ASV1785] g__Hormonema
						[ASV2011] g__Capnobotryella
						[ASV1864] g__Proliferodiscus
						[ASV1014] f__Filobasidiaceae un.
						[ASV1461] g__Septonema
						[ASV328] c__Eurotiomycetes un.
						[ASV2568] k__Fungi un.
						[ASV471] p__Ascomycota un.
						[ASV1437] g__Paraconiothyrium
						[ASV1372] g__Arachnopeziza
						[ASV2372] c__Sordariomycetes un.
						[ASV1418] o__Chaetothyriales un.
						[ASV2633] c__Dothideomycetes un.
						[ASV1970] f__Neodevriesiaceae un.
						[ASV360] o__Helotiales un.
						[ASV2530] g__Neosetophoma
						[ASV2328] g__Devriesia
						[ASV549] o__Chaetothyriales un.
						[ASV1752] c__Dothideomycetes un.
						[ASV502] g__Trichomerium
						[ASV323] f__Herpotrichiellaceae un.
						[ASV1892] k__Fungi un.
						[ASV459] k__Fungi un.
						[ASV442] k__Fungi un.
						[ASV2202] k__Fungi un.
						[ASV2109] g__Neocatenulostroma
						[ASV2560] k__Fungi un.
						[ASV1777] f__Dothideaceae un.
						[ASV1765] g__Dothiora
						[ASV2692] k__Fungi un.
						[ASV2698] p__Ascomycota un.
						[ASV1091] k__Fungi un.
						[ASV1464] g__Septonema
						[ASV1790] g__Aureobasidium
						[ASV814] k__Fungi un.
						[ASV2307] c__Dothideomycetes un.
						[ASV1762] g__Dothiora
						[ASV1210] g__Malassezia
						[ASV1614] p__Ascomycota un.
						[ASV1966] g__Paradevriesia
						[ASV534] g__Trichomerium
						[ASV2552] f__Dothidotthiaceae un.
						[ASV488] g__Trichomerium
						[ASV486] g__Trichomerium
						[ASV2412] g__Monochaetia
						[ASV890] g__Lophium
						[ASV1646] f__Teratosphaeriaceae un.
						[ASV1916] o__Capnodiales un.
						[ASV2584] g__Parapyrenochaeta
						[ASV484] g__Trichomerium
						[ASV548] o__Chaetothyriales un.

[truncated: 3 more sheets: Table S11, Table S12, Figure S12]
